# Supplementary material for: The impact of macroeconomic policy uncertainty on micro-enterprise investment efficiency—Empirical evidence from China
Source: PLoS One. 2024 Jun 12;19(6):e0304667. doi: 10.1371/journal.pone.0304667 (PMC11168625; doi:10.1371/journal.pone.0304667)
Supplement: S1 Data — (XLSX) [file pone.0304667.s001.xlsx]

## Sheet: Sheet1
id	year	Abs	fpu	mpu	epu-dec	uepu	Epu	Size	Lev	Roa	Board	Age	Inl	Fin	Open	DFI	ESG	CON	bank	sa	TQ	bc	big4	top10
1	2016	0.035571	1.357	1.42262	1.8559	1.45128	1.52293	27.45	0.805367	0.034129	11	25	0.919427	1.42825	0.326083	2.30414	9	3.17691	0.49105	3.05495	1.06901	0	1	15.24
1	2017	0.029843	0.994763	0.932726	1.0187	1.42396	1.2904	27.78	0.839813	0.031929	11	26	0.925364	1.44383	0.334239	2.7198	9	3.06465	0.5173	2.94653	1.11796	0	1	29.38
1	2018	0.002142	1.16061	0.809369	1.4155	1.53193	1.28398	28.06	0.845856	0.032234	11	27	0.92957	1.48264	0.33179	3.00208	9	2.97552	0.512699	2.83407	1.01574	0	1	29.38
1	2019	0.007028	1.17651	0.849627	1.1788	1.88696	1.3659	28.18	0.84359	0.031869	10	28	0.928563	1.55205	0.319942	3.23734	9	2.95452	0.514934	2.83393	1.04627	0	1	28.69
1	2020	0.000161	1.35329	0.839542	1.4747	3.2632	1.49053	28.26	0.812835	0.031724	11	29	0.923014	1.70433	0.317902	3.41219	9	2.95569	0.497449	2.85873	0.992654	0	1	27.91
1	2021	0.025584	1.17961	0.745206	1.8157	1.75253	1.32093	28.29	0.797398	0.019637	11	30	0.927352	1.68484	0.341813	3.72719	9	2.97721	0.513301	2.85325	0.929695	0	1	27.89
2	2016	0.173639	1.357	1.42262	1.8559	1.45128	1.52293	22.83	0.246583	0.064758	9	24	0.919427	1.42825	0.326083	2.30414	6	4.22959	0.49105	4.10945	2.29995	0	0	12.46
2	2017	0.069114	0.994763	0.932726	1.0187	1.42396	1.2904	23.09	0.326949	0.08331	7	25	0.925364	1.44383	0.334239	2.7198	6	4.25651	0.5173	4.1366	2.16656	0	0	12.42
2	2018	0.040168	1.16061	0.809369	1.4155	1.53193	1.28398	23.07	0.29251	0.032666	9	26	0.92957	1.48264	0.33179	3.00208	6	4.29772	0.512699	4.1778	1.30841	0	0	20
2	2019	0.02675	1.17651	0.849627	1.1788	1.88696	1.3659	23.21	0.370962	0.037977	9	27	0.928563	1.55205	0.319942	3.23734	6	4.32858	0.514934	4.20871	1.19754	0	0	22.92
2	2020	0.022334	1.35329	0.839542	1.4747	3.2632	1.49053	23.27	0.480167	-0.069531	9	28	0.923014	1.70433	0.317902	3.41219	5	4.36393	0.497449	4.28655	1.02948	0	0	25.62
2	2021	0.009837	1.17961	0.745206	1.8157	1.75253	1.32093	23.24	0.568954	-0.111377	9	29	0.927352	1.68484	0.341813	3.72719	6	4.4066	0.513301	4.2443	1.2222	0	0	25.62
3	2016	0.082541	1.357	1.42262	1.8559	1.45128	1.52293	22.3	0.544721	0.008022	11	21	0.919427	1.42825	0.326083	2.30414	5	4.27767	0.49105	4.02609	1.41983	0	0	21.51
3	2017	0.000897	0.994763	0.932726	1.0187	1.42396	1.2904	21.86	0.620116	-0.33815	11	22	0.925364	1.44383	0.334239	2.7198	4	4.30593	0.5173	4.15124	1.66949	0	0	21.51
3	2018	0.106565	1.16061	0.809369	1.4155	1.53193	1.28398	21.91	0.819505	-0.221953	10	23	0.92957	1.48264	0.33179	3.00208	4	4.34821	0.512699	3.99765	1.40509	0	0	13.51
3	2019	0.048218	1.17651	0.849627	1.1788	1.88696	1.3659	22.18	0.824373	0.029389	11	24	0.928563	1.55205	0.319942	3.23734	5	4.39615	0.514934	4.06825	1.30182	0	0	14.57
3	2020	0.011866	1.35329	0.839542	1.4747	3.2632	1.49053	21.99	0.769527	0.021558	11	25	0.923014	1.70433	0.317902	3.41219	3	4.43117	0.497449	4.11615	1.42968	0	0	14.57
3	2021	0.028684	1.17961	0.745206	1.8157	1.75253	1.32093	22.25	0.812883	0.008555	11	26	0.927352	1.68484	0.341813	3.72719	3	4.47713	0.513301	4.19717	1.30994	0	0	14.57
4	2016	0.008519	1.357	1.42262	1.8559	1.45128	1.52293	22.62	0.637636	0.053327	9	24	0.919427	1.42825	0.326083	2.30414	7	4.47562	0.49105	4.11559	1.42149	0	0	54.33
4	2017	0.016615	0.994763	0.932726	1.0187	1.42396	1.2904	22.41	0.458117	0.115506	8	25	0.925364	1.44383	0.334239	2.7198	7	4.51794	0.5173	4.15793	1.41874	0	0	54.33
4	2018	0.00464	1.16061	0.809369	1.4155	1.53193	1.28398	22.48	0.425931	0.101828	9	26	0.92957	1.48264	0.33179	3.00208	7	4.55753	0.512699	4.21599	1.09192	0	0	63.82
4	2019	0.145346	1.17651	0.849627	1.1788	1.88696	1.3659	23.1	0.696768	0.068891	9	27	0.928563	1.55205	0.319942	3.23734	7	4.57598	0.514934	4.19757	1.18667	0	0	63.82
4	2020	0.069867	1.35329	0.839542	1.4747	3.2632	1.49053	23.23	0.690259	0.05991	9	28	0.923014	1.70433	0.317902	3.41219	7	4.60762	0.497449	4.24728	1.241	0	0	56.96
4	2021	0.005467	1.17961	0.745206	1.8157	1.75253	1.32093	23.4	0.689266	0.06767	9	29	0.927352	1.68484	0.341813	3.72719	7	4.63342	0.513301	4.27368	1.1344	0	0	50.57
5	2016	0.037922	1.357	1.42262	1.8559	1.45128	1.52293	23.57	0.525907	0.046902	7	24	0.919427	1.42825	0.326083	2.30414	8	4.37811	0.49105	4.08363	1.63129	0	1	15.45
5	2017	0.004701	0.994763	0.932726	1.0187	1.42396	1.2904	23.7	0.55057	0.042418	9	25	0.925364	1.44383	0.334239	2.7198	8	4.40414	0.5173	4.12699	1.40204	0	0	14.84
5	2018	0.023115	1.16061	0.809369	1.4155	1.53193	1.28398	23.67	0.505634	0.024705	8	26	0.92957	1.48264	0.33179	3.00208	8	4.44658	0.512699	4.21346	1.00421	0	0	14.81
5	2019	0.002305	1.17651	0.849627	1.1788	1.88696	1.3659	23.62	0.457957	0.03079	8	27	0.928563	1.55205	0.319942	3.23734	8	4.4919	0.514934	4.24136	1.13887	0	0	15.01
5	2020	0.020864	1.35329	0.839542	1.4747	3.2632	1.49053	23.61	0.406367	0.045404	9	28	0.923014	1.70433	0.317902	3.41219	8	4.53377	0.497449	4.05761	1.37167	0	0	15.19
5	2021	0.026966	1.17961	0.745206	1.8157	1.75253	1.32093	23.72	0.404872	0.0783	9	29	0.927352	1.68484	0.341813	3.72719	7	4.56182	0.513301	4.1724	1.53167	0	0	15.19
6	2016	0.018885	1.357	1.42262	1.8559	1.45128	1.52293	21.35	0.575952	0.015537	9	24	0.919427	1.42825	0.326083	2.30414	7	4.07198	0.49105	4.07187	2.81387	0	0	32.87
6	2017	0.001907	0.994763	0.932726	1.0187	1.42396	1.2904	21.15	0.476437	0.00719	9	25	0.925364	1.44383	0.334239	2.7198	7	4.09207	0.5173	4.15364	1.8992	0	0	34.02
6	2018	0.006407	1.16061	0.809369	1.4155	1.53193	1.28398	21.37	0.504366	0.080596	9	26	0.92957	1.48264	0.33179	3.00208	7	4.154	0.512699	4.19622	1.48172	0	0	34.02
6	2019	0.002978	1.17651	0.849627	1.1788	1.88696	1.3659	21.4	0.515342	0.016291	9	27	0.928563	1.55205	0.319942	3.23734	7	4.19643	0.514934	4.09235	1.46744	0	1	34.02
6	2020	0.007228	1.35329	0.839542	1.4747	3.2632	1.49053	21.61	0.608096	0.003753	9	28	0.923014	1.70433	0.317902	3.41219	7	4.25229	0.497449	4.25211	1.29435	0	1	34.02
6	2021	0.012824	1.17961	0.745206	1.8157	1.75253	1.32093	21.65	0.608645	0.019296	8	29	0.927352	1.68484	0.341813	3.72719	7	4.29503	0.513301	4.29471	1.23786	0	1	34.02
7	2016	0.040626	1.357	1.42262	1.8559	1.45128	1.52293	23.57	0.807546	0.005346	7	24	0.919427	1.42825	0.326083	2.30414	6	4.53754	0.49105	4.05761	1.34468	0	0	21.75
7	2017	0.378479	0.994763	0.932726	1.0187	1.42396	1.2904	23.88	0.652011	0.215921	7	25	0.925364	1.44383	0.334239	2.7198	6	4.54153	0.5173	4.05321	1.15252	0	0	21.75
7	2018	0.108255	1.16061	0.809369	1.4155	1.53193	1.28398	24.22	0.713465	0.02027	7	26	0.92957	1.48264	0.33179	3.00208	6	4.53332	0.512699	4.05108	0.918139	0	0	21.75
7	2019	0.092792	1.17651	0.849627	1.1788	1.88696	1.3659	24.47	0.766908	0.007865	7	27	0.928563	1.55205	0.319942	3.23734	6	4.53021	0.514934	4.06129	0.972553	0	0	21.75
7	2020	0.048262	1.35329	0.839542	1.4747	3.2632	1.49053	24.63	0.78505	0.010828	7	28	0.923014	1.70433	0.317902	3.41219	6	4.54075	0.497449	4.06189	1.03046	0	0	21.75
7	2021	0.024316	1.17961	0.745206	1.8157	1.75253	1.32093	24.41	0.744174	0.020231	7	29	0.927352	1.68484	0.341813	3.72719	5	4.62185	0.513301	4.14168	1.0457	0	0	21.75
8	2016	0.183716	1.357	1.42262	1.8559	1.45128	1.52293	20.27	0.494528	0.008629	6	24	0.919427	1.42825	0.326083	2.30414	6	3.92468	0.49105	4.00006	7.9148	0	0	41.14
8	2017	0.012945	0.994763	0.932726	1.0187	1.42396	1.2904	20.26	0.490804	0.001547	6	25	0.925364	1.44383	0.334239	2.7198	4	3.96389	0.5173	4.04006	5.32493	0	0	41.14
8	2018	0.015925	1.16061	0.809369	1.4155	1.53193	1.28398	20.24	0.475007	0.00534	6	26	0.92957	1.48264	0.33179	3.00208	4	4.00016	0.512699	3.92556	4.22217	0	0	41.21
8	2019	0.014284	1.17651	0.849627	1.1788	1.88696	1.3659	20.24	0.463615	0.00889	6	27	0.928563	1.55205	0.319942	3.23734	5	4.03928	0.514934	3.96374	4.23141	0	0	42.13
8	2020	0.034495	1.35329	0.839542	1.4747	3.2632	1.49053	20.26	0.464384	0.01088	6	28	0.923014	1.70433	0.317902	3.41219	5	4.08332	0.497449	4.08374	3.76436	0	0	42.13
8	2021	0.011607	1.17961	0.745206	1.8157	1.75253	1.32093	20.31	0.479568	0.010913	6	29	0.927352	1.68484	0.341813	3.72719	6	4.13235	0.513301	4.13277	3.36948	0	0	42.13
9	2016	0.000774	1.357	1.42262	1.8559	1.45128	1.52293	23.18	0.547908	0.019095	9	22	0.919427	1.42825	0.326083	2.30414	8	4.0505	0.49105	4.0108	1.73124	0	0	44.51
9	2017	0.059226	0.994763	0.932726	1.0187	1.42396	1.2904	23.53	0.642835	0.034573	9	23	0.925364	1.44383	0.334239	2.7198	8	4.06135	0.5173	4.06453	1.50459	0	0	44.51
9	2018	0.005586	1.16061	0.809369	1.4155	1.53193	1.28398	23.5	0.576803	0.035343	9	24	0.92957	1.48264	0.33179	3.00208	8	4.10494	0.512699	4.09026	1.1055	0	0	44.51
9	2019	0.03238	1.17651	0.849627	1.1788	1.88696	1.3659	23.64	0.615132	0.023945	9	25	0.928563	1.55205	0.319942	3.23734	8	4.13042	0.514934	4.1119	1.58546	0	0	43.51
9	2020	0.048188	1.35329	0.839542	1.4747	3.2632	1.49053	23.8	0.629761	0.044054	8	26	0.923014	1.70433	0.317902	3.41219	8	4.15219	0.497449	4.02161	1.92216	0	0	36.61
9	2021	0.053852	1.17961	0.745206	1.8157	1.75253	1.32093	24.02	0.575808	0.030835	9	27	0.927352	1.68484	0.341813	3.72719	8	4.16292	0.513301	4.12305	1.48952	0	0	34.51
10	2016	0.411788	1.357	1.42262	1.8559	1.45128	1.52293	20.9	0.235883	0.023228	9	23	0.919427	1.42825	0.326083	2.30414	7	3.98264	0.49105	4.04244	9.71361	0	0	49.09
10	2017	0.005311	0.994763	0.932726	1.0187	1.42396	1.2904	21.06	0.28881	0.046876	9	24	0.925364	1.44383	0.334239	2.7198	6	4.04268	0.5173	4.13957	5.94892	0	0	49.09
10	2018	0.011621	1.16061	0.809369	1.4155	1.53193	1.28398	21.23	0.337101	0.051945	8	25	0.92957	1.48264	0.33179	3.00208	6	4.10048	0.512699	4.18351	4.76551	0	0	49.09
10	2019	0.056192	1.17651	0.849627	1.1788	1.88696	1.3659	21.22	0.186276	0.13295	9	26	0.928563	1.55205	0.319942	3.23734	7	4.13972	0.514934	4.23098	5.36146	0	0	49.09
10	2020	0.022815	1.35329	0.839542	1.4747	3.2632	1.49053	21.26	0.189527	0.035298	9	27	0.923014	1.70433	0.317902	3.41219	7	4.1834	0.497449	3.9831	4.16033	0	0	49.09
10	2021	0.012766	1.17961	0.745206	1.8157	1.75253	1.32093	21.34	0.216415	0.07101	9	28	0.927352	1.68484	0.341813	3.72719	7	4.2313	0.513301	4.10057	3.44581	0	0	49.09
11	2016	0.009321	1.357	1.42262	1.8559	1.45128	1.52293	22.11	0.406989	0.02756	9	23	0.919427	1.42825	0.326083	2.30414	9	4.07472	0.49105	4.11158	1.66699	0	0	37.15
11	2017	0.000573	0.994763	0.932726	1.0187	1.42396	1.2904	22	0.310582	0.039839	9	24	0.925364	1.44383	0.334239	2.7198	9	4.11153	0.5173	4.15158	1.57251	0	0	37.15
11	2018	0.007196	1.16061	0.809369	1.4155	1.53193	1.28398	22	0.286011	0.05107	9	25	0.92957	1.48264	0.33179	3.00208	9	4.15171	0.512699	4.2347	1.10404	0	0	37.15
11	2019	0.001124	1.17651	0.849627	1.1788	1.88696	1.3659	22.05	0.294179	0.057409	9	26	0.928563	1.55205	0.319942	3.23734	9	4.19307	0.514934	4.27537	1.4759	0	0	36.79
11	2020	0.007866	1.35329	0.839542	1.4747	3.2632	1.49053	22.11	0.303269	0.073188	9	27	0.923014	1.70433	0.317902	3.41219	9	4.2348	0.497449	4.0747	1.41871	0	0	38.07
11	2021	0.009827	1.17961	0.745206	1.8157	1.75253	1.32093	22.14	0.266957	0.094357	9	28	0.927352	1.68484	0.341813	3.72719	9	4.27531	0.513301	4.19313	1.40167	0	0	38.25
12	2016	0.040392	1.357	1.42262	1.8559	1.45128	1.52293	24.83	0.592068	0.023112	9	23	0.919427	1.42825	0.326083	2.30414	8	3.82057	0.49105	3.82096	1.03957	0	1	47.82
12	2017	0.122686	0.994763	0.932726	1.0187	1.42396	1.2904	25.07	0.679887	0.010942	9	24	0.925364	1.44383	0.334239	2.7198	7	3.80801	0.5173	3.80803	0.990965	0	1	47.82
12	2018	0.030263	1.16061	0.809369	1.4155	1.53193	1.28398	25.17	0.676944	0.008421	9	25	0.92957	1.48264	0.33179	3.00208	7	3.82528	0.512699	3.82451	0.921597	0	1	47.82
12	2019	0.06897	1.17651	0.849627	1.1788	1.88696	1.3659	25.29	0.650566	0.019031	9	26	0.928563	1.55205	0.319942	3.23734	7	3.83546	0.514934	3.83515	0.90672	0	1	47.82
12	2020	0.074513	1.35329	0.839542	1.4747	3.2632	1.49053	25.46	0.633063	0.037414	9	27	0.923014	1.70433	0.317902	3.41219	8	3.83144	0.497449	3.83144	0.88707	0	1	43.91
12	2021	0.007573	1.17961	0.745206	1.8157	1.75253	1.32093	25.6	0.622932	0.016042	9	28	0.927352	1.68484	0.341813	3.72719	8	3.83293	0.513301	3.83358	0.915957	0	1	43.91
13	2016	0.036584	1.357	1.42262	1.8559	1.45128	1.52293	22.93	0.3635	0.074575	9	23	0.919427	1.42825	0.326083	2.30414	6	4.06527	0.49105	4.0652	1.55875	0	0	24.41
13	2017	0.011834	0.994763	0.932726	1.0187	1.42396	1.2904	23.06	0.389791	0.079011	9	24	0.925364	1.44383	0.334239	2.7198	6	4.09829	0.5173	4.09838	1.38934	0	0	24.41
13	2018	0.022174	1.16061	0.809369	1.4155	1.53193	1.28398	23.18	0.389844	0.074787	9	25	0.92957	1.48264	0.33179	3.00208	6	4.13071	0.512699	4.1308	0.96114	0	0	24.41
13	2019	0.007558	1.17651	0.849627	1.1788	1.88696	1.3659	23.28	0.423117	0.068359	9	26	0.928563	1.55205	0.319942	3.23734	6	4.16338	0.514934	4.16354	1.08321	0	0	24.41
13	2020	0.019582	1.35329	0.839542	1.4747	3.2632	1.49053	23.39	0.427812	0.06282	9	27	0.923014	1.70433	0.317902	3.41219	6	4.19414	0.497449	4.19455	1.33169	0	0	24.41
13	2021	4.6e-05	1.17961	0.745206	1.8157	1.75253	1.32093	23.42	0.427218	0.052376	9	28	0.927352	1.68484	0.341813	3.72719	6	4.23174	0.513301	4.23192	1.31665	0	0	24.41
14	2016	0.067476	1.357	1.42262	1.8559	1.45128	1.52293	21.39	0.20752	0.0234	9	23	0.919427	1.42825	0.326083	2.30414	6	4.03569	0.49105	4.0745	2.61054	0	0	49.18
14	2017	0.008841	0.994763	0.932726	1.0187	1.42396	1.2904	21.38	0.186046	0.00678	9	24	0.925364	1.44383	0.334239	2.7198	6	4.07445	0.5173	4.12349	1.9199	0	0	49.18
14	2018	0.037808	1.16061	0.809369	1.4155	1.53193	1.28398	21.49	0.295935	0.051905	9	25	0.92957	1.48264	0.33179	3.00208	6	4.12352	0.512699	4.03536	1.43484	0	0	49.04
14	2019	0.004539	1.17651	0.849627	1.1788	1.88696	1.3659	21.57	0.292026	0.067363	9	26	0.928563	1.55205	0.319942	3.23734	7	4.16969	0.514934	4.16938	2.78876	0	0	49.04
14	2020	0.00623	1.35329	0.839542	1.4747	3.2632	1.49053	21.67	0.300958	0.073083	9	27	0.923014	1.70433	0.317902	3.41219	7	4.21616	0.497449	4.21596	3.15208	0	0	49.04
14	2021	0.005502	1.17961	0.745206	1.8157	1.75253	1.32093	24.51	0.785055	0.025106	9	28	0.927352	1.68484	0.341813	3.72719	7	4.08376	0.513301	4.08384	1.1156	0	0	17.8
15	2016	0.032365	1.357	1.42262	1.8559	1.45128	1.52293	23	0.586168	0.139128	11	22	0.919427	1.42825	0.326083	2.30414	7	4.02182	0.49105	4.02171	1.56665	0	0	31.21
15	2017	0.010565	0.994763	0.932726	1.0187	1.42396	1.2904	22.89	0.417036	0.157407	11	23	0.925364	1.44383	0.334239	2.7198	7	4.06706	0.5173	4.17537	1.59743	0	0	31.21
15	2018	0.038745	1.16061	0.809369	1.4155	1.53193	1.28398	23.11	0.500599	0.09466	11	24	0.92957	1.48264	0.33179	3.00208	7	4.09529	0.512699	4.06701	1.07758	0	0	33.21
15	2019	0.002438	1.17651	0.849627	1.1788	1.88696	1.3659	23.22	0.534994	0.073384	7	25	0.928563	1.55205	0.319942	3.23734	7	4.128	0.514934	4.09537	1.06154	0	0	33.21
15	2020	0.002546	1.35329	0.839542	1.4747	3.2632	1.49053	23.11	0.462818	0.071274	7	26	0.923014	1.70433	0.317902	3.41219	7	4.17557	0.497449	4.128	1.00741	0	0	33.21
15	2021	0.029883	1.17961	0.745206	1.8157	1.75253	1.32093	22.98	0.372875	0.05503	7	27	0.927352	1.68484	0.341813	3.72719	7	4.22257	0.513301	4.22275	1.04458	0	0	33.21
16	2016	0.217443	1.357	1.42262	1.8559	1.45128	1.52293	22.2	0.536181	0.289836	15	22	0.919427	1.42825	0.326083	2.30414	6	4.03643	0.49105	4.06221	1.68805	0	0	15.28
16	2017	0.017082	0.994763	0.932726	1.0187	1.42396	1.2904	21.78	0.298029	0.000131	9	23	0.925364	1.44383	0.334239	2.7198	6	4.06233	0.5173	4.03648	1.41933	0	0	15.28
16	2018	0.016021	1.16061	0.809369	1.4155	1.53193	1.28398	21.92	0.384122	0.003765	9	24	0.92957	1.48264	0.33179	3.00208	6	4.10862	0.512699	4.10865	1.06135	0	0	15.28
16	2019	0.01593	1.17651	0.849627	1.1788	1.88696	1.3659	21.89	0.359328	0.007981	9	25	0.928563	1.55205	0.319942	3.23734	6	4.14751	0.514934	4.1847	2.00837	0	0	15.28
16	2020	0.033343	1.35329	0.839542	1.4747	3.2632	1.49053	21.83	0.308885	0.022485	9	26	0.923014	1.70433	0.317902	3.41219	6	4.18464	0.497449	4.14741	1.83095	0	0	15.28
16	2021	0.013156	1.17961	0.745206	1.8157	1.75253	1.32093	21.75	0.434287	-0.182581	9	27	0.927352	1.68484	0.341813	3.72719	6	4.22057	0.513301	4.22061	1.60929	0	0	15.28
17	2016	0.007139	1.357	1.42262	1.8559	1.45128	1.52293	25.55	0.685954	0.005898	8	22	0.919427	1.42825	0.326083	2.30414	8	3.6877	0.49105	3.63358	1.01499	0	1	55.44
17	2017	0.01287	0.994763	0.932726	1.0187	1.42396	1.2904	25.6	0.668943	0.024183	8	23	0.925364	1.44383	0.334239	2.7198	8	3.71484	0.5173	3.6358	1.08098	0	1	58.02
17	2018	0.003361	1.16061	0.809369	1.4155	1.53193	1.28398	25.79	0.670181	0.025606	8	24	0.92957	1.48264	0.33179	3.00208	8	3.69908	0.512699	3.74824	0.944346	0	1	58
17	2019	0.030453	1.17651	0.849627	1.1788	1.88696	1.3659	25.87	0.680212	0.014585	8	25	0.928563	1.55205	0.319942	3.23734	8	3.71538	0.514934	3.60729	0.951001	0	1	58.12
17	2020	0.009893	1.35329	0.839542	1.4747	3.2632	1.49053	25.71	0.631672	0.041117	9	26	0.923014	1.70433	0.317902	3.41219	8	3.80313	0.497449	3.6195	1.0001	0	1	58.2
17	2021	0.004749	1.17961	0.745206	1.8157	1.75253	1.32093	25.76	0.630773	0.054177	9	27	0.927352	1.68484	0.341813	3.72719	8	3.82757	0.513301	3.72265	1.01303	0	1	59.31
18	2016	0.442128	1.357	1.42262	1.8559	1.45128	1.52293	23.57	0.365806	0.010142	11	22	0.919427	1.42825	0.326083	2.30414	6	3.97727	0.49105	3.97761	1.10993	0	0	30.98
18	2017	0.072654	0.994763	0.932726	1.0187	1.42396	1.2904	24.09	0.600067	0.018681	11	23	0.925364	1.44383	0.334239	2.7198	6	3.9534	0.5173	3.953	1.19119	0	0	30.98
18	2018	0.036431	1.16061	0.809369	1.4155	1.53193	1.28398	24.26	0.576703	0.032723	11	24	0.92957	1.48264	0.33179	3.00208	6	3.96651	0.512699	3.96683	0.920839	0	0	38.99
18	2019	0.007529	1.17651	0.849627	1.1788	1.88696	1.3659	24.16	0.563673	-0.030888	9	25	0.928563	1.55205	0.319942	3.23734	7	4.02301	0.514934	4.02252	0.831874	0	0	39.04
18	2020	0.003404	1.35329	0.839542	1.4747	3.2632	1.49053	23.99	0.534554	-0.039731	9	26	0.923014	1.70433	0.317902	3.41219	7	4.08736	0.497449	4.08723	0.809312	0	0	39.04
18	2021	0.000168	1.17961	0.745206	1.8157	1.75253	1.32093	23.99	0.557142	-0.023084	9	27	0.927352	1.68484	0.341813	3.72719	6	4.12761	0.513301	4.12723	0.84271	0	0	39.04
19	2016	0.013835	1.357	1.42262	1.8559	1.45128	1.52293	22.14	0.164936	-0.021184	7	22	0.919427	1.42825	0.326083	2.30414	6	4.03535	0.49105	4.03537	1.79837	0	0	46.21
19	2017	0.042011	0.994763	0.932726	1.0187	1.42396	1.2904	22.16	0.160336	0.017556	9	23	0.925364	1.44383	0.334239	2.7198	6	4.07573	0.5173	4.07578	1.28985	0	0	45.78
19	2018	0.052372	1.16061	0.809369	1.4155	1.53193	1.28398	22.25	0.251066	-0.013488	9	24	0.92957	1.48264	0.33179	3.00208	6	4.11721	0.512699	4.11717	0.865684	0	0	45.78
19	2019	0.089808	1.17651	0.849627	1.1788	1.88696	1.3659	22.23	0.149354	-0.004089	8	25	0.928563	1.55205	0.319942	3.23734	6	4.15698	0.514934	4.19783	0.942106	0	0	45.96
19	2020	0.049207	1.35329	0.839542	1.4747	3.2632	1.49053	22.33	0.215358	0.008753	9	26	0.923014	1.70433	0.317902	3.41219	6	4.19781	0.497449	4.23787	0.902737	0	0	46.1
19	2021	0.006339	1.17961	0.745206	1.8157	1.75253	1.32093	22.43	0.278864	0.013666	9	27	0.927352	1.68484	0.341813	3.72719	6	4.23788	0.513301	4.15692	1.10068	0	0	46.21
20	2016	0.012011	1.357	1.42262	1.8559	1.45128	1.52293	22.36	0.708479	0.067956	9	21	0.919427	1.42825	0.326083	2.30414	6	3.99794	0.49105	3.99793	2.38567	0	0	45.23
20	2017	0.050716	0.994763	0.932726	1.0187	1.42396	1.2904	22.75	0.761753	0.047745	9	22	0.925364	1.44383	0.334239	2.7198	6	4.03212	0.5173	4.03224	1.82824	0	0	45.23
20	2018	0.007221	1.16061	0.809369	1.4155	1.53193	1.28398	22.9	0.743297	0.05958	9	23	0.92957	1.48264	0.33179	3.00208	6	4.06654	0.512699	4.10701	1.41054	0	0	45.23
20	2019	0.041873	1.17651	0.849627	1.1788	1.88696	1.3659	22.89	0.673751	0.076377	9	24	0.928563	1.55205	0.319942	3.23734	6	4.1068	0.514934	4.14566	1.63025	0	0	44.8
20	2020	0.01992	1.35329	0.839542	1.4747	3.2632	1.49053	22.92	0.687771	0.081895	9	25	0.923014	1.70433	0.317902	3.41219	6	4.14544	0.497449	4.17599	2.22562	0	0	44.8
20	2021	0.015368	1.17961	0.745206	1.8157	1.75253	1.32093	23.1	0.681789	0.073671	9	26	0.927352	1.68484	0.341813	3.72719	6	4.17595	0.513301	4.06657	2.29905	0	0	22.86
21	2016	0.003769	1.357	1.42262	1.8559	1.45128	1.52293	22.64	0.660779	0.096653	7	20	0.919427	1.42825	0.326083	2.30414	6	4.03521	0.49105	3.95517	1.84302	0	0	8.72
21	2017	0.002252	0.994763	0.932726	1.0187	1.42396	1.2904	22.75	0.575245	0.150949	7	21	0.925364	1.44383	0.334239	2.7198	6	4.07209	0.5173	3.99224	1.3761	0	0	8.72
21	2018	0.021478	1.16061	0.809369	1.4155	1.53193	1.28398	23.09	0.512594	0.210732	7	22	0.92957	1.48264	0.33179	3.00208	6	4.09663	0.512699	4.0166	0.903842	0	0	10.08
21	2019	0.01364	1.17651	0.849627	1.1788	1.88696	1.3659	23.15	0.53991	0.030498	7	23	0.928563	1.55205	0.319942	3.23734	7	4.13253	0.514934	4.05281	0.943638	0	0	10.22
21	2020	0.002757	1.35329	0.839542	1.4747	3.2632	1.49053	23.2	0.540957	0.032172	7	24	0.923014	1.70433	0.317902	3.41219	8	4.16963	0.497449	4.08942	0.884892	0	0	10.87
21	2021	0.006	1.17961	0.745206	1.8157	1.75253	1.32093	23.23	0.543997	0.018497	7	25	0.927352	1.68484	0.341813	3.72719	9	4.2073	0.513301	4.12728	0.88868	0	0	11.11
22	2016	0.018286	1.357	1.42262	1.8559	1.45128	1.52293	24.17	0.646672	0.058913	7	19	0.919427	1.42825	0.326083	2.30414	7	3.78113	0.49105	3.78099	1.2218	0	0	32.16
22	2017	0.037938	0.994763	0.932726	1.0187	1.42396	1.2904	24.16	0.591054	0.062682	9	20	0.925364	1.44383	0.334239	2.7198	6	3.8231	0.5173	3.82252	1.07288	0	0	32.16
22	2018	0.033095	1.16061	0.809369	1.4155	1.53193	1.28398	24.2	0.576934	0.034618	9	21	0.92957	1.48264	0.33179	3.00208	6	3.85584	0.512699	3.85635	0.869618	0	0	32.16
22	2019	0.02442	1.17651	0.849627	1.1788	1.88696	1.3659	24.1	0.51817	0.035729	9	22	0.928563	1.55205	0.319942	3.23734	6	3.9111	0.514934	3.91153	0.849944	0	0	32.16
22	2020	0.012801	1.35329	0.839542	1.4747	3.2632	1.49053	24.05	0.494189	0.012365	9	23	0.923014	1.70433	0.317902	3.41219	7	3.95852	0.497449	3.95879	0.810643	0	0	27.16
22	2021	0.020411	1.17961	0.745206	1.8157	1.75253	1.32093	24.19	0.53655	0.029182	9	24	0.927352	1.68484	0.341813	3.72719	7	3.9775	0.513301	3.97791	0.89911	0	0	27.16
23	2016	0.027428	1.357	1.42262	1.8559	1.45128	1.52293	23.55	0.515829	0.020149	10	19	0.919427	1.42825	0.326083	2.30414	8	3.97916	0.49105	3.85963	1.96924	0	0	29.58
23	2017	0.024479	0.994763	0.932726	1.0187	1.42396	1.2904	23.66	0.448532	0.057955	9	20	0.925364	1.44383	0.334239	2.7198	8	4.008	0.5173	3.92476	1.79676	0	0	27.51
23	2018	0.012503	1.16061	0.809369	1.4155	1.53193	1.28398	23.69	0.450591	0.04663	9	21	0.92957	1.48264	0.33179	3.00208	8	4.04431	0.512699	3.9602	1.17521	0	0	27.51
23	2019	0.051326	1.17651	0.849627	1.1788	1.88696	1.3659	23.73	0.440773	0.042882	9	22	0.928563	1.55205	0.319942	3.23734	8	4.07964	0.514934	3.97668	1.19608	0	0	27.51
23	2020	0.065066	1.35329	0.839542	1.4747	3.2632	1.49053	23.92	0.47259	0.045171	9	23	0.923014	1.70433	0.317902	3.41219	8	4.09724	0.497449	4.00022	1.17918	0	0	27.51
23	2021	0.062777	1.17961	0.745206	1.8157	1.75253	1.32093	24.04	0.501386	0.044237	9	24	0.927352	1.68484	0.341813	3.72719	8	4.12005	0.513301	3.88809	1.15057	0	0	32.88
24	2016	0.02041	1.357	1.42262	1.8559	1.45128	1.52293	23.57	0.637762	0.005407	13	19	0.919427	1.42825	0.326083	2.30414	8	3.9775	0.49105	3.92699	1.85198	1	0	28.76
24	2017	0.0153	0.994763	0.932726	1.0187	1.42396	1.2904	23.66	0.659883	0.003246	13	20	0.925364	1.44383	0.334239	2.7198	8	4.00815	0.5173	4.00476	1.34938	1	0	28.76
24	2018	0.001272	1.16061	0.809369	1.4155	1.53193	1.28398	23.67	0.653134	0.005275	13	21	0.92957	1.48264	0.33179	3.00208	8	4.04724	0.512699	4.03787	1.08624	1	0	34
24	2019	0.005619	1.17651	0.849627	1.1788	1.88696	1.3659	23.7	0.649514	0.020757	12	22	0.928563	1.55205	0.319942	3.23734	8	4.08377	0.514934	3.85761	1.13336	1	0	34
24	2020	0.024066	1.35329	0.839542	1.4747	3.2632	1.49053	23.69	0.634451	0.022783	12	23	0.923014	1.70433	0.317902	3.41219	8	4.12489	0.497449	3.88809	1.25091	1	0	34
24	2021	0.002015	1.17961	0.745206	1.8157	1.75253	1.32093	23.75	0.638294	0.023976	12	24	0.927352	1.68484	0.341813	3.72719	8	4.15764	0.513301	3.96363	1.1629	1	0	34
25	2016	0.119365	1.357	1.42262	1.8559	1.45128	1.52293	22.66	0.410328	0.063531	9	19	0.919427	1.42825	0.326083	2.30414	7	4.03476	0.49105	3.94786	3.19188	0	0	70.76
25	2017	0.082465	0.994763	0.932726	1.0187	1.42396	1.2904	22.87	0.477586	0.05332	9	20	0.925364	1.44383	0.334239	2.7198	7	4.06781	0.5173	4.01281	2.346	0	0	70.76
25	2018	0.014039	1.16061	0.809369	1.4155	1.53193	1.28398	23.06	0.500546	0.074702	8	21	0.92957	1.48264	0.33179	3.00208	7	4.09864	0.512699	3.91471	1.66624	0	0	70.76
25	2019	0.000675	1.17651	0.849627	1.1788	1.88696	1.3659	23.15	0.496825	0.063191	9	22	0.928563	1.55205	0.319942	3.23734	7	4.13265	0.514934	3.97838	1.80801	0	0	70.76
25	2020	0.014616	1.35329	0.839542	1.4747	3.2632	1.49053	23.23	0.50159	0.058797	9	23	0.923014	1.70433	0.317902	3.41219	7	4.16742	0.497449	4.04728	1.56377	0	0	70.76
25	2021	0.040828	1.17961	0.745206	1.8157	1.75253	1.32093	23.48	0.568913	0.066132	9	24	0.927352	1.68484	0.341813	3.72719	7	4.18632	0.513301	4.06643	1.71096	0	0	60.53
26	2016	0.025181	1.357	1.42262	1.8559	1.45128	1.52293	25.68	0.711347	-0.00994	14	19	0.919427	1.42825	0.326083	2.30414	8	3.45216	0.49105	3.55634	1.1494	0	1	30.35
26	2017	0.023228	0.994763	0.932726	1.0187	1.42396	1.2904	25.69	0.684777	0.037415	14	20	0.925364	1.44383	0.334239	2.7198	8	3.48755	0.5173	3.57402	1.60913	0	1	30.34
26	2018	0.023693	1.16061	0.809369	1.4155	1.53193	1.28398	25.59	0.745184	-0.053725	9	21	0.92957	1.48264	0.33179	3.00208	8	3.5575	0.512699	3.59403	1.31133	0	1	30.34
26	2019	0.015719	1.17651	0.849627	1.1788	1.88696	1.3659	25.67	0.731206	0.040911	9	22	0.928563	1.55205	0.319942	3.23734	8	3.57304	0.514934	3.45119	1.64936	0	1	27.18
26	2020	0.007111	1.35329	0.839542	1.4747	3.2632	1.49053	25.74	0.693813	0.031345	9	23	0.923014	1.70433	0.317902	3.41219	8	3.59457	0.497449	3.48835	1.54584	0	1	22.44
26	2021	0.005324	1.17961	0.745206	1.8157	1.75253	1.32093	25.85	0.684246	0.041691	9	24	0.927352	1.68484	0.341813	3.72719	8	3.60125	0.513301	3.60177	1.51246	0	1	21.3
27	2016	0.185621	1.357	1.42262	1.8559	1.45128	1.52293	21	0.390353	0.00664	12	19	0.919427	1.42825	0.326083	2.30414	6	3.83498	0.49105	3.83544	6.13572	0	0	26.43
27	2017	0.550171	0.994763	0.932726	1.0187	1.42396	1.2904	21.75	0.610299	0.011643	11	20	0.925364	1.44383	0.334239	2.7198	6	3.94083	0.5173	3.94061	2.26796	0	0	26.43
27	2018	0.04595	1.16061	0.809369	1.4155	1.53193	1.28398	21.96	0.728095	-0.040564	11	21	0.92957	1.48264	0.33179	3.00208	6	3.99017	0.512699	4.07283	1.97047	0	0	26.48
27	2019	0.108925	1.17651	0.849627	1.1788	1.88696	1.3659	22.05	0.747129	0.001904	9	22	0.928563	1.55205	0.319942	3.23734	6	4.03326	0.514934	3.99018	1.85582	0	0	26.48
27	2020	0.057337	1.35329	0.839542	1.4747	3.2632	1.49053	22.04	0.790441	-0.048218	12	23	0.923014	1.70433	0.317902	3.41219	6	4.07269	0.497449	4.03313	1.67139	0	0	26.48
27	2021	0.000914	1.17961	0.745206	1.8157	1.75253	1.32093	22.12	0.836634	-0.029373	12	24	0.927352	1.68484	0.341813	3.72719	7	4.11485	0.513301	4.11493	1.70142	0	0	26.48
28	2016	0.005786	1.357	1.42262	1.8559	1.45128	1.52293	25.71	0.671215	0.049957	7	19	0.919427	1.42825	0.326083	2.30414	9	3.44287	0.49105	3.44265	1.04546	0	0	53.47
28	2017	0.052031	0.994763	0.932726	1.0187	1.42396	1.2904	26.11	0.698911	0.042851	7	20	0.925364	1.44383	0.334239	2.7198	9	3.3629	0.5173	3.3614	1.01443	0	0	53.47
28	2018	0.00496	1.16061	0.809369	1.4155	1.53193	1.28398	26.41	0.737692	0.038394	8	21	0.92957	1.48264	0.33179	3.00208	9	3.30232	0.512699	3.22081	0.936183	0	0	46.99
28	2019	0.004672	1.17651	0.849627	1.1788	1.88696	1.3659	26.66	0.749767	0.037781	8	22	0.928563	1.55205	0.319942	3.23734	9	3.25131	0.514934	3.2415	0.929928	0	0	47.01
28	2020	0.001287	1.35329	0.839542	1.4747	3.2632	1.49053	26.85	0.75826	0.034436	7	23	0.923014	1.70433	0.317902	3.41219	9	3.22194	0.497449	3.30143	0.901594	0	0	47.01
28	2021	0.014171	1.17961	0.745206	1.8157	1.75253	1.32093	26.9	0.748394	0.014898	7	24	0.927352	1.68484	0.341813	3.72719	9	3.2426	0.513301	3.25221	0.887026	0	0	47.01
29	2016	0.074916	1.357	1.42262	1.8559	1.45128	1.52293	22.28	0.6724	0.028812	9	16	0.919427	1.42825	0.326083	2.30414	6	3.91753	0.49105	3.83749	2.15434	0	0	39.18
29	2017	0.003416	0.994763	0.932726	1.0187	1.42396	1.2904	22.49	0.688177	0.041229	8	17	0.925364	1.44383	0.334239	2.7198	6	3.95749	0.5173	3.8737	1.59516	0	0	39.18
29	2018	0.061198	1.16061	0.809369	1.4155	1.53193	1.28398	22.7	0.694881	0.04177	9	18	0.92957	1.48264	0.33179	3.00208	6	3.9937	0.512699	3.91422	1.29828	0	0	39.18
29	2019	0.016869	1.17651	0.849627	1.1788	1.88696	1.3659	22.68	0.5931	0.05181	9	19	0.928563	1.55205	0.319942	3.23734	7	4.03418	0.514934	3.79748	1.81836	0	0	36.17
29	2020	0.009531	1.35329	0.839542	1.4747	3.2632	1.49053	23.03	0.705036	0.005782	8	20	0.923014	1.70433	0.317902	3.41219	6	4.05984	0.497449	3.94009	1.43894	0	0	36.1
29	2021	0.022875	1.17961	0.745206	1.8157	1.75253	1.32093	22.84	0.697191	-0.072345	9	21	0.927352	1.68484	0.341813	3.72719	6	4.10897	0.513301	3.98907	1.34768	0	0	37.07
30	2016	0.036922	1.357	1.42262	1.8559	1.45128	1.52293	23.54	0.647212	0.02994	7	18	0.919427	1.42825	0.326083	2.30414	6	4.06098	0.49105	3.82062	1.45162	0	0	45.93
30	2017	0.070022	0.994763	0.932726	1.0187	1.42396	1.2904	24.15	0.790373	0.026691	7	19	0.925364	1.44383	0.334239	2.7198	6	4.02361	0.5173	3.78405	1.20786	0	0	45.96
30	2018	0.008065	1.16061	0.809369	1.4155	1.53193	1.28398	24.44	0.825944	0.017753	7	20	0.92957	1.48264	0.33179	3.00208	6	4.01643	0.512699	3.77642	1.01243	0	0	45.96
30	2019	0.013901	1.17651	0.849627	1.1788	1.88696	1.3659	24.44	0.809302	0.012507	9	21	0.928563	1.55205	0.319942	3.23734	7	4.05625	0.514934	3.86168	1.05657	0	0	44.03
30	2020	0.009289	1.35329	0.839542	1.4747	3.2632	1.49053	24.41	0.811438	-0.001039	9	22	0.923014	1.70433	0.317902	3.41219	6	4.10253	0.497449	3.81642	1.08495	0	0	44.22
30	2021	0.024017	1.17961	0.745206	1.8157	1.75253	1.32093	24.35	0.805651	0.006857	9	23	0.927352	1.68484	0.341813	3.72719	4	4.15191	0.513301	3.91197	1.06087	0	0	44.22
31	2016	0.088533	1.357	1.42262	1.8559	1.45128	1.52293	22.83	0.215342	0.046601	9	19	0.919427	1.42825	0.326083	2.30414	8	3.90929	0.49105	3.90945	1.89243	0	0	67.37
31	2017	0.065342	0.994763	0.932726	1.0187	1.42396	1.2904	22.95	0.238875	0.046564	9	20	0.925364	1.44383	0.334239	2.7198	8	3.94411	0.5173	3.94425	1.84136	0	0	67.37
31	2018	0.05673	1.16061	0.809369	1.4155	1.53193	1.28398	23.06	0.248857	0.047117	9	21	0.92957	1.48264	0.33179	3.00208	8	3.97859	0.512699	3.97838	1.19078	0	0	67.37
31	2019	0.013768	1.17651	0.849627	1.1788	1.88696	1.3659	23.12	0.257485	0.035802	9	22	0.928563	1.55205	0.319942	3.23734	8	4.01457	0.514934	4.01475	1.24998	0	0	67.37
31	2020	0.029554	1.35329	0.839542	1.4747	3.2632	1.49053	23.3	0.2492	0.029232	8	23	0.923014	1.70433	0.317902	3.41219	8	4.04224	0.497449	4.04198	1.33344	0	0	67.48
31	2021	0.101731	1.17961	0.745206	1.8157	1.75253	1.32093	23.36	0.26846	0.034682	9	24	0.927352	1.68484	0.341813	3.72719	8	4.07721	0.513301	4.07711	1.12292	0	0	67.48
32	2016	0.009139	1.357	1.42262	1.8559	1.45128	1.52293	23.25	0.141008	0.046071	9	18	0.919427	1.42825	0.326083	2.30414	6	3.846	0.49105	3.84581	1.45562	0	0	56.97
32	2017	0.027601	0.994763	0.932726	1.0187	1.42396	1.2904	23.3	0.144605	0.051462	9	19	0.925364	1.44383	0.334239	2.7198	6	3.8822	0.5173	3.92039	1.50481	0	0	56.97
32	2018	0.004627	1.16061	0.809369	1.4155	1.53193	1.28398	23.32	0.13351	0.050679	9	20	0.92957	1.48264	0.33179	3.00208	6	3.92019	0.512699	3.95711	1.32098	0	0	56.97
32	2019	0.08119	1.17651	0.849627	1.1788	1.88696	1.3659	23.36	0.138555	0.04319	9	21	0.928563	1.55205	0.319942	3.23734	6	3.95678	0.514934	3.96723	1.56747	0	0	56.97
32	2020	0.120885	1.35329	0.839542	1.4747	3.2632	1.49053	23.44	0.210235	0.002545	9	22	0.923014	1.70433	0.317902	3.41219	6	3.9902	0.497449	3.88198	1.31853	0	0	56.97
32	2021	0.037146	1.17961	0.745206	1.8157	1.75253	1.32093	23.99	0.547947	-0.000763	9	23	0.927352	1.68484	0.341813	3.72719	6	3.96668	0.513301	3.99012	1.11807	0	0	56.97
33	2016	0.039524	1.357	1.42262	1.8559	1.45128	1.52293	23.68	0.671569	0.023127	7	17	0.919427	1.42825	0.326083	2.30414	6	4.00556	0.49105	3.76588	1.17526	0	0	23.47
33	2017	0.000246	0.994763	0.932726	1.0187	1.42396	1.2904	23.97	0.74455	0.023194	7	18	0.925364	1.44383	0.334239	2.7198	7	4.00951	0.5173	3.76997	1.13613	0	0	23.47
33	2018	0.000312	1.16061	0.809369	1.4155	1.53193	1.28398	24.18	0.724716	0.024428	7	19	0.92957	1.48264	0.33179	3.00208	6	4.01932	0.512699	3.77946	0.933024	0	0	23.47
33	2019	0.004859	1.17651	0.849627	1.1788	1.88696	1.3659	24.42	0.760364	0.030601	7	20	0.928563	1.55205	0.319942	3.23734	7	4.01994	0.514934	3.78515	1.00602	0	0	23.47
33	2020	0.012037	1.35329	0.839542	1.4747	3.2632	1.49053	24.62	0.774743	0.030384	6	21	0.923014	1.70433	0.317902	3.41219	7	4.02417	0.497449	3.77994	1.00126	0	0	23.47
33	2021	0.010055	1.17961	0.745206	1.8157	1.75253	1.32093	24.81	0.785596	0.032623	8	22	0.927352	1.68484	0.341813	3.72719	8	4.02417	0.513301	3.78322	0.968943	0	0	23.47
34	2016	0.070582	1.357	1.42262	1.8559	1.45128	1.52293	21.61	0.051592	0.122159	11	16	0.919427	1.42825	0.326083	2.30414	7	3.81219	0.49105	3.77211	3.1939	0	0	55.54
34	2017	0.017165	0.994763	0.932726	1.0187	1.42396	1.2904	21.66	0.0593	0.060702	11	17	0.925364	1.44383	0.334239	2.7198	7	3.85538	0.5173	3.81534	2.73497	0	0	55.54
34	2018	0.004737	1.16061	0.809369	1.4155	1.53193	1.28398	21.7	0.055786	0.042204	11	18	0.92957	1.48264	0.33179	3.00208	7	3.89757	0.512699	3.85777	1.87167	0	0	55.54
34	2019	0.014066	1.17651	0.849627	1.1788	1.88696	1.3659	21.8	0.07143	0.043773	11	19	0.928563	1.55205	0.319942	3.23734	7	3.94343	0.514934	3.90323	2.07792	0	0	55.54
34	2020	0.010654	1.35329	0.839542	1.4747	3.2632	1.49053	21.85	0.07023	0.043255	11	20	0.923014	1.70433	0.317902	3.41219	7	3.9855	0.497449	3.94564	1.7096	0	0	55.54
34	2021	0.014611	1.17961	0.745206	1.8157	1.75253	1.32093	21.85	0.055024	0.022857	11	21	0.927352	1.68484	0.341813	3.72719	7	4.02562	0.513301	3.98564	1.54836	0	0	55.54
35	2016	0.034461	1.357	1.42262	1.8559	1.45128	1.52293	22.31	0.412218	0.018331	13	16	0.919427	1.42825	0.326083	2.30414	6	3.83772	0.49105	3.83778	1.86262	0	1	38.63
35	2017	0.031745	0.994763	0.932726	1.0187	1.42396	1.2904	22.45	0.455037	0.017003	15	17	0.925364	1.44383	0.334239	2.7198	6	3.87778	0.5173	3.79772	1.42752	0	1	38.63
35	2018	0.016574	1.16061	0.809369	1.4155	1.53193	1.28398	22.46	0.434482	0.028101	15	18	0.92957	1.48264	0.33179	3.00208	6	3.91774	0.512699	3.87772	1.03803	0	1	38.63
35	2019	0.006592	1.17651	0.849627	1.1788	1.88696	1.3659	22.49	0.42148	0.036019	15	19	0.928563	1.55205	0.319942	3.23734	6	3.95747	0.514934	3.91749	1.18558	0	1	38.63
35	2020	0.02668	1.35329	0.839542	1.4747	3.2632	1.49053	22.43	0.347693	0.038741	15	20	0.923014	1.70433	0.317902	3.41219	6	3.99787	0.497449	3.95787	1.16787	0	1	38.63
35	2021	0.004853	1.17961	0.745206	1.8157	1.75253	1.32093	22.61	0.251649	0.037594	16	21	0.927352	1.68484	0.341813	3.72719	6	4.03573	0.513301	3.99579	1.20762	0	0	30.18
36	2016	0.02234	1.357	1.42262	1.8559	1.45128	1.52293	21.45	0.517535	0.048767	8	16	0.919427	1.42825	0.326083	2.30414	7	3.80036	0.49105	3.80349	3.08957	0	0	45.36
36	2017	0.015881	0.994763	0.932726	1.0187	1.42396	1.2904	21.49	0.54077	0.041003	9	17	0.925364	1.44383	0.334239	2.7198	7	3.84364	0.5173	3.84349	2.10775	0	0	45.36
36	2018	0.008731	1.16061	0.809369	1.4155	1.53193	1.28398	21.49	0.536344	0.038664	9	18	0.92957	1.48264	0.33179	3.00208	7	3.88367	0.512699	3.89144	1.84747	0	0	45.36
36	2019	0.123913	1.17651	0.849627	1.1788	1.88696	1.3659	21.6	0.60374	0.003658	9	19	0.928563	1.55205	0.319942	3.23734	7	3.93115	0.514934	3.76035	1.81291	0	0	45.36
36	2020	0.052841	1.35329	0.839542	1.4747	3.2632	1.49053	21.31	0.64677	-0.16106	9	20	0.923014	1.70433	0.317902	3.41219	7	3.94859	0.497449	3.90824	1.88249	0	0	45.36
36	2021	0.139986	1.17961	0.745206	1.8157	1.75253	1.32093	22.02	0.608654	0.017666	10	21	0.927352	1.68484	0.341813	3.72719	7	4.03236	0.513301	3.99222	1.30835	0	0	39.79
37	2016	0.011241	1.357	1.42262	1.8559	1.45128	1.52293	23.36	0.279278	0.0428	12	16	0.919427	1.42825	0.326083	2.30414	8	3.99671	0.49105	3.75711	1.76854	0	0	41.85
37	2017	0.002464	0.994763	0.932726	1.0187	1.42396	1.2904	23.39	0.280398	0.044465	10	17	0.925364	1.44383	0.334239	2.7198	8	4.03439	0.5173	3.79455	1.28667	0	0	41.85
37	2018	0.001151	1.16061	0.809369	1.4155	1.53193	1.28398	23.41	0.277813	0.0437	10	18	0.92957	1.48264	0.33179	3.00208	9	4.07246	0.512699	3.86189	1.04367	0	0	41.85
37	2019	0.012913	1.17651	0.849627	1.1788	1.88696	1.3659	23.48	0.300245	0.041055	12	19	0.928563	1.55205	0.319942	3.23734	9	4.10658	0.514934	3.88997	1.22504	0	0	41.85
37	2020	0.005767	1.35329	0.839542	1.4747	3.2632	1.49053	23.88	0.40751	0.040601	12	20	0.923014	1.70433	0.317902	3.41219	8	4.10218	0.497449	3.83281	1.05815	0	0	36.3
37	2021	0.009246	1.17961	0.745206	1.8157	1.75253	1.32093	23.97	0.433444	0.036201	12	21	0.927352	1.68484	0.341813	3.72719	9	4.13053	0.513301	3.86643	1.03162	0	0	36.3
38	2016	0.029524	1.357	1.42262	1.8559	1.45128	1.52293	23.27	0.551411	0.0271	11	16	0.919427	1.42825	0.326083	2.30414	6	3.84407	0.49105	3.7643	1.47741	0	0	27.32
38	2017	0.002609	0.994763	0.932726	1.0187	1.42396	1.2904	23.27	0.52987	0.027761	11	17	0.925364	1.44383	0.334239	2.7198	6	3.88416	0.5173	3.83626	1.34145	0	0	27.32
38	2018	0.015434	1.16061	0.809369	1.4155	1.53193	1.28398	23.37	0.569219	0.012935	11	18	0.92957	1.48264	0.33179	3.00208	6	3.91605	0.512699	3.87626	1.17617	0	0	27.55
38	2019	0.001179	1.17651	0.849627	1.1788	1.88696	1.3659	23.37	0.581776	0.006726	11	19	0.928563	1.55205	0.319942	3.23734	6	3.95597	0.514934	3.8043	1.34561	0	0	28.48
38	2020	0.008187	1.35329	0.839542	1.4747	3.2632	1.49053	23.42	0.594665	0.007191	11	20	0.923014	1.70433	0.317902	3.41219	5	3.99154	0.497449	3.91192	1.25598	0	0	28.48
38	2021	0.004068	1.17961	0.745206	1.8157	1.75253	1.32093	23.53	0.628158	0.007816	11	21	0.927352	1.68484	0.341813	3.72719	6	4.02136	0.513301	3.94161	1.29068	0	0	28.48
39	2016	0.033433	1.357	1.42262	1.8559	1.45128	1.52293	21.86	0.292732	0.011509	9	16	0.919427	1.42825	0.326083	2.30414	7	3.82609	0.49105	3.8247	1.60511	0	0	29.64
39	2017	0.038575	0.994763	0.932726	1.0187	1.42396	1.2904	21.83	0.310459	-0.023415	9	17	0.925364	1.44383	0.334239	2.7198	7	3.86491	0.5173	3.90115	1.14512	0	0	29.64
39	2018	0.07059	1.16061	0.809369	1.4155	1.53193	1.28398	21.73	0.218467	0.018187	9	18	0.92957	1.48264	0.33179	3.00208	7	3.89957	0.512699	3.93835	0.959474	0	0	29.64
39	2019	0.005468	1.17651	0.849627	1.1788	1.88696	1.3659	21.76	0.224618	0.009251	9	19	0.928563	1.55205	0.319942	3.23734	7	3.94109	0.514934	3.78609	1.19552	0	0	24.67
39	2020	0.012475	1.35329	0.839542	1.4747	3.2632	1.49053	21.71	0.181153	0.031723	9	20	0.923014	1.70433	0.317902	3.41219	7	3.97829	0.497449	3.8595	1.09969	0	0	23.67
39	2021	0.15491	1.17961	0.745206	1.8157	1.75253	1.32093	22.03	0.386334	0.006855	9	21	0.927352	1.68484	0.341813	3.72719	7	4.03249	0.513301	3.99253	1.2372	0	0	22.82
40	2016	0.087182	1.357	1.42262	1.8559	1.45128	1.52293	22.33	0.302185	0.029632	7	16	0.919427	1.42825	0.326083	2.30414	8	3.87781	0.49105	3.79783	1.61416	0	0	26.51
40	2017	0.064413	0.994763	0.932726	1.0187	1.42396	1.2904	22.21	0.186972	0.051641	6	17	0.925364	1.44383	0.334239	2.7198	8	3.91661	0.5173	3.83664	1.65206	0	0	26.51
40	2018	0.034247	1.16061	0.809369	1.4155	1.53193	1.28398	23.81	0.407513	0.038712	7	18	0.92957	1.48264	0.33179	3.00208	8	3.87088	0.512699	3.79068	1.12501	0	0	68.71
40	2019	0.122239	1.17651	0.849627	1.1788	1.88696	1.3659	24.28	0.563384	0.046006	7	19	0.928563	1.55205	0.319942	3.23734	8	3.84362	0.514934	3.76359	1.04807	0	0	68.71
40	2020	0.352882	1.35329	0.839542	1.4747	3.2632	1.49053	24.87	0.64172	0.004969	7	20	0.923014	1.70433	0.317902	3.41219	7	3.77348	0.497449	3.69248	1.0903	0	0	57.26
40	2021	0.296323	1.17961	0.745206	1.8157	1.75253	1.32093	25.61	0.777216	0.038531	7	21	0.927352	1.68484	0.341813	3.72719	8	3.63189	0.513301	3.55081	1.17394	0	0	57.25
41	2016	0.022372	1.357	1.42262	1.8559	1.45128	1.52293	25.86	0.595683	0.092977	10	3	0.919427	1.42825	0.326083	2.30414	8	3.27802	0.49105	2.67903	1.63356	0	1	34.75
41	2017	0.070096	0.994763	0.932726	1.0187	1.42396	1.2904	26.24	0.665768	0.075013	10	4	0.925364	1.44383	0.334239	2.7198	7	3.19998	0.5173	2.75879	2.09502	0	1	33.71
41	2018	0.086856	1.16061	0.809369	1.4155	1.53193	1.28398	26.3	0.649397	0.082102	9	5	0.92957	1.48264	0.33179	3.00208	8	3.21963	0.512699	2.69898	1.56296	0	1	33.2
41	2019	0.023369	1.17651	0.849627	1.1788	1.88696	1.3659	26.43	0.644	0.083712	8	6	0.928563	1.55205	0.319942	3.23734	8	3.21326	0.514934	2.69449	1.96548	0	1	31.73
41	2020	0.016124	1.35329	0.839542	1.4747	3.2632	1.49053	26.61	0.655263	0.076326	8	7	0.923014	1.70433	0.317902	3.41219	8	3.19033	0.497449	2.67048	2.53455	0	1	30.86
41	2021	0.018158	1.17961	0.745206	1.8157	1.75253	1.32093	26.68	0.652464	0.074792	9	8	0.927352	1.68484	0.341813	3.72719	7	3.20331	0.513301	2.68484	1.95972	0	1	31.05
42	2016	0.11284	1.357	1.42262	1.8559	1.45128	1.52293	25.82	0.728267	0.02193	13	9	0.919427	1.42825	0.326083	2.30414	8	3.20977	0.49105	3.0054	0.984405	0	1	24.22
42	2017	0.082172	0.994763	0.932726	1.0187	1.42396	1.2904	25.97	0.702829	0.048399	14	10	0.925364	1.44383	0.334239	2.7198	8	3.2059	0.5173	3.0155	1.02943	0	1	24.23
42	2018	0.047335	1.16061	0.809369	1.4155	1.53193	1.28398	26.05	0.696705	0.056635	15	11	0.92957	1.48264	0.33179	3.00208	8	3.22121	0.512699	3.01067	0.998213	0	1	24.23
42	2019	0.018686	1.17651	0.849627	1.1788	1.88696	1.3659	26.19	0.705383	0.050276	15	12	0.928563	1.55205	0.319942	3.23734	8	3.21529	0.514934	3.02046	1.127	0	1	24.43
42	2020	0.00988	1.35329	0.839542	1.4747	3.2632	1.49053	26.32	0.702924	0.041643	15	13	0.923014	1.70433	0.317902	3.41219	8	3.21072	0.497449	3.01223	1.0886	0	1	24.43
42	2021	0.032891	1.17961	0.745206	1.8157	1.75253	1.32093	26.35	0.628357	0.041733	15	14	0.927352	1.68484	0.341813	3.72719	8	3.24291	0.513301	3.04204	1.11104	0	1	22.22
43	2016	0.011972	1.357	1.42262	1.8559	1.45128	1.52293	23.38	0.472021	0.065764	9	19	0.919427	1.42825	0.326083	2.30414	8	4.0351	0.49105	4.01963	1.54982	0	0	41.28
43	2017	0.005103	0.994763	0.932726	1.0187	1.42396	1.2904	23.45	0.469273	0.044536	9	20	0.925364	1.44383	0.334239	2.7198	8	4.06906	0.5173	3.87541	1.338	0	0	41.28
43	2018	0.002779	1.16061	0.809369	1.4155	1.53193	1.28398	23.4	0.426969	0.018777	9	21	0.92957	1.48264	0.33179	3.00208	8	4.11345	0.512699	3.90921	1.04191	0	0	41.28
43	2019	0.007188	1.17651	0.849627	1.1788	1.88696	1.3659	23.44	0.42498	0.032768	9	22	0.928563	1.55205	0.319942	3.23734	8	4.15037	0.514934	3.95368	1.14465	0	0	43.26
43	2020	0.003362	1.35329	0.839542	1.4747	3.2632	1.49053	23.55	0.452629	0.047758	9	23	0.923014	1.70433	0.317902	3.41219	8	4.18013	0.497449	3.99012	1.32018	0	0	43.26
43	2021	0.00823	1.17961	0.745206	1.8157	1.75253	1.32093	23.6	0.425149	0.048512	9	24	0.927352	1.68484	0.341813	3.72719	8	4.21503	0.513301	4.05451	1.91461	0	0	38.47
44	2016	0.013078	1.357	1.42262	1.8559	1.45128	1.52293	25.45	0.724098	0.024953	6	20	0.919427	1.42825	0.326083	2.30414	8	3.59429	0.49105	3.55408	0.996939	0	0	29.65
44	2017	0.002993	0.994763	0.932726	1.0187	1.42396	1.2904	25.55	0.730814	0.032765	9	21	0.925364	1.44383	0.334239	2.7198	8	3.6064	0.5173	3.55978	0.996014	0	0	30.09
44	2018	0.02631	1.16061	0.809369	1.4155	1.53193	1.28398	25.72	0.749551	0.027184	9	22	0.92957	1.48264	0.33179	3.00208	8	3.59863	0.512699	3.57362	0.879203	0	0	31.14
44	2019	0.002565	1.17651	0.849627	1.1788	1.88696	1.3659	25.81	0.759361	0.025438	9	23	0.928563	1.55205	0.319942	3.23734	8	3.61339	0.514934	3.60177	0.909225	0	0	31.14
44	2020	0.005028	1.35329	0.839542	1.4747	3.2632	1.49053	25.85	0.764757	0.013111	9	24	0.923014	1.70433	0.317902	3.41219	8	3.64046	0.497449	3.56729	0.878743	0	0	31.14
44	2021	0.012974	1.17961	0.745206	1.8157	1.75253	1.32093	25.83	0.7415	0.009596	9	25	0.927352	1.68484	0.341813	3.72719	8	3.68834	0.513301	3.64772	0.844224	0	0	31.14
45	2016	0.030247	1.357	1.42262	1.8559	1.45128	1.52293	22.82	0.598875	0.048845	9	20	0.919427	1.42825	0.326083	2.30414	6	4.03	0.49105	3.94983	1.28866	0	0	28.81
45	2017	0.024201	0.994763	0.932726	1.0187	1.42396	1.2904	23.02	0.602868	0.021256	8	21	0.925364	1.44383	0.334239	2.7198	6	4.06044	0.5173	3.98064	1.0414	0	0	28.95
45	2018	0.002526	1.16061	0.809369	1.4155	1.53193	1.28398	23.04	0.582463	0.016226	9	22	0.92957	1.48264	0.33179	3.00208	6	4.0998	0.512699	4.05896	0.848913	0	0	29.98
45	2019	0.002648	1.17651	0.849627	1.1788	1.88696	1.3659	23.05	0.584174	0.009759	9	23	0.928563	1.55205	0.319942	3.23734	6	4.13894	0.514934	4.13011	0.852719	0	0	30.6
45	2020	0.002157	1.35329	0.839542	1.4747	3.2632	1.49053	23.12	0.596269	0.016611	8	24	0.923014	1.70433	0.317902	3.41219	6	4.17503	0.497449	4.01953	0.919028	0	0	30.6
45	2021	0.014165	1.17961	0.745206	1.8157	1.75253	1.32093	23.19	0.606311	0.024691	9	25	0.927352	1.68484	0.341813	3.72719	6	4.21042	0.513301	4.09475	0.88457	0	0	30.6
46	2016	0.006125	1.357	1.42262	1.8559	1.45128	1.52293	22.18	0.41451	-0.075581	11	20	0.919427	1.42825	0.326083	2.30414	8	4.03619	0.49105	3.95615	1.98284	0	0	15.4
46	2017	0.109753	0.994763	0.932726	1.0187	1.42396	1.2904	22.34	0.465132	0.024321	9	21	0.925364	1.44383	0.334239	2.7198	8	4.07788	0.5173	3.99787	1.67603	0	0	9.33
46	2018	0.073269	1.16061	0.809369	1.4155	1.53193	1.28398	22.58	0.574102	0.028301	10	22	0.92957	1.48264	0.33179	3.00208	8	4.11627	0.512699	4.03633	1.07423	0	0	9.33
46	2019	0.003591	1.17651	0.849627	1.1788	1.88696	1.3659	22.6	0.552642	0.031333	10	23	0.928563	1.55205	0.319942	3.23734	8	4.15604	0.514934	4.07598	1.0338	0	0	9.99
46	2020	0.033767	1.35329	0.839542	1.4747	3.2632	1.49053	22.63	0.570321	0.031934	10	24	0.923014	1.70433	0.317902	3.41219	5	4.19532	0.497449	4.11538	1.12363	0	0	9.99
46	2021	0.0187	1.17961	0.745206	1.8157	1.75253	1.32093	22.67	0.570659	0.015477	9	25	0.927352	1.68484	0.341813	3.72719	7	4.23436	0.513301	4.15447	1.12525	0	0	22.16
47	2016	0.016103	1.357	1.42262	1.8559	1.45128	1.52293	22.55	0.78185	-0.030946	9	20	0.919427	1.42825	0.326083	2.30414	7	4.07683	0.49105	4.03757	1.65449	0	0	17.74
47	2017	0.033038	0.994763	0.932726	1.0187	1.42396	1.2904	22.51	0.818473	-0.04541	9	21	0.925364	1.44383	0.334239	2.7198	7	4.11728	0.5173	4.07369	1.20655	0	0	16.52
47	2018	0.084188	1.16061	0.809369	1.4155	1.53193	1.28398	22.29	0.551379	0.026565	9	22	0.92957	1.48264	0.33179	3.00208	5	4.15757	0.512699	3.99871	1.12273	0	0	16.71
47	2019	0.016498	1.17651	0.849627	1.1788	1.88696	1.3659	22.07	0.666963	-0.227375	9	23	0.928563	1.55205	0.319942	3.23734	5	4.19361	0.514934	3.95679	1.24548	0	0	16.71
47	2020	0.141059	1.35329	0.839542	1.4747	3.2632	1.49053	20.72	0.427478	0.099763	9	24	0.923014	1.70433	0.317902	3.41219	4	4.11867	0.497449	3.99729	2.20228	0	0	16.71
47	2021	0.072797	1.17961	0.745206	1.8157	1.75253	1.32093	20.91	0.499622	0.029093	9	25	0.927352	1.68484	0.341813	3.72719	5	4.18374	0.513301	4.06437	2.85185	0	0	16.71
48	2016	0.015143	1.357	1.42262	1.8559	1.45128	1.52293	22.67	0.757153	0.027462	9	20	0.919427	1.42825	0.326083	2.30414	7	4.07454	0.49105	3.95447	1.41304	0	0	21.54
48	2017	0.025158	0.994763	0.932726	1.0187	1.42396	1.2904	22.93	0.790254	0.021077	8	21	0.925364	1.44383	0.334239	2.7198	7	4.10521	0.5173	3.9852	1.24458	0	0	29.88
48	2018	0.005128	1.16061	0.809369	1.4155	1.53193	1.28398	22.92	0.768319	0.024895	9	22	0.92957	1.48264	0.33179	3.00208	7	4.14568	0.512699	4.02566	1.05987	0	0	29.88
48	2019	0.011104	1.17651	0.849627	1.1788	1.88696	1.3659	23.1	0.72408	0.031355	9	23	0.928563	1.55205	0.319942	3.23734	7	4.176	0.514934	4.05599	1.00449	0	0	24.9
48	2020	0.007204	1.35329	0.839542	1.4747	3.2632	1.49053	23.14	0.715042	0.030471	8	24	0.923014	1.70433	0.317902	3.41219	7	4.21323	0.497449	4.09347	1.11982	0	0	24.9
48	2021	0.002114	1.17961	0.745206	1.8157	1.75253	1.32093	23.23	0.712904	0.03235	8	25	0.927352	1.68484	0.341813	3.72719	7	4.24739	0.513301	4.12728	1.01514	0	0	24.27
49	2016	0.015856	1.357	1.42262	1.8559	1.45128	1.52293	24.57	0.507345	0.027987	7	20	0.919427	1.42825	0.326083	2.30414	6	3.91277	0.49105	3.75272	1.42553	0	0	11.32
49	2017	0.023303	0.994763	0.932726	1.0187	1.42396	1.2904	24.94	0.526364	0.028646	6	21	0.925364	1.44383	0.334239	2.7198	8	3.87773	0.5173	3.71732	1.22292	0	0	15.9
49	2018	0.056898	1.16061	0.809369	1.4155	1.53193	1.28398	25.01	0.539472	0.031261	7	22	0.92957	1.48264	0.33179	3.00208	8	3.9022	0.512699	3.74173	0.903347	0	0	15.97
49	2019	0.00671	1.17651	0.849627	1.1788	1.88696	1.3659	24.94	0.534897	-0.022995	7	23	0.928563	1.55205	0.319942	3.23734	8	3.95748	0.514934	3.84603	0.833206	0	0	15.97
49	2020	0.033641	1.35329	0.839542	1.4747	3.2632	1.49053	24.9	0.558631	-0.053565	7	24	0.923014	1.70433	0.317902	3.41219	8	4.00711	0.497449	3.89462	0.802414	0	0	15.97
49	2021	0.027507	1.17961	0.745206	1.8157	1.75253	1.32093	24.86	0.586016	-0.045803	7	25	0.927352	1.68484	0.341813	3.72719	4	4.055	0.513301	3.79732	0.809699	0	0	15.97
50	2016	0.331531	1.357	1.42262	1.8559	1.45128	1.52293	26.1	0.825802	0.013115	9	20	0.919427	1.42825	0.326083	2.30414	6	3.48413	0.49105	3.3646	1.01507	0	1	34.56
50	2017	0.312184	0.994763	0.932726	1.0187	1.42396	1.2904	26.43	0.882109	0.010507	9	21	0.925364	1.44383	0.334239	2.7198	6	3.41506	0.5173	3.35177	1.00035	0	1	34.91
50	2018	0.136548	1.16061	0.809369	1.4155	1.53193	1.28398	26.38	0.807246	0.009322	9	22	0.92957	1.48264	0.33179	3.00208	6	3.47225	0.512699	3.47571	0.93412	0	1	34.54
50	2019	0.005775	1.17651	0.849627	1.1788	1.88696	1.3659	26.31	0.794467	0.012514	9	23	0.928563	1.55205	0.319942	3.23734	8	3.53729	0.514934	3.51903	0.932873	0	1	30.31
50	2020	0.00672	1.35329	0.839542	1.4747	3.2632	1.49053	26.25	0.833928	-0.034353	9	24	0.923014	1.70433	0.317902	3.41219	6	3.59718	0.497449	3.29449	0.938769	0	1	28.02
50	2021	0.057606	1.17961	0.745206	1.8157	1.75253	1.32093	26.24	0.839347	-0.004548	9	25	0.927352	1.68484	0.341813	3.72719	6	3.63981	0.513301	3.41561	0.949434	0	1	28.02
51	2016	0.014911	1.357	1.42262	1.8559	1.45128	1.52293	22.95	0.551745	0.039236	10	20	0.919427	1.42825	0.326083	2.30414	7	4.06448	0.49105	3.94425	1.28096	0	0	38
51	2017	0.007	0.994763	0.932726	1.0187	1.42396	1.2904	23.04	0.572341	0.02931	11	21	0.925364	1.44383	0.334239	2.7198	7	4.09978	0.5173	3.97953	1.19549	0	0	38
51	2018	0.001689	1.16061	0.809369	1.4155	1.53193	1.28398	23.08	0.575794	0.029851	11	22	0.92957	1.48264	0.33179	3.00208	7	4.13746	0.512699	4.01721	0.897159	0	0	38
51	2019	0.0138	1.17651	0.849627	1.1788	1.88696	1.3659	23.1	0.562743	0.022839	11	23	0.928563	1.55205	0.319942	3.23734	7	4.1757	0.514934	4.09411	0.918164	0	0	38
51	2020	0.013073	1.35329	0.839542	1.4747	3.2632	1.49053	23.13	0.564571	0.017011	9	24	0.923014	1.70433	0.317902	3.41219	7	4.21395	0.497449	4.12354	0.902535	0	0	38
51	2021	0.008331	1.17961	0.745206	1.8157	1.75253	1.32093	23.28	0.609406	0.019147	9	25	0.927352	1.68484	0.341813	3.72719	7	4.24354	0.513301	4.05599	0.876295	0	0	38
52	2016	0.03657	1.357	1.42262	1.8559	1.45128	1.52293	22.1	0.475139	0.029267	9	20	0.919427	1.42825	0.326083	2.30414	7	3.95456	0.49105	4.07791	1.5531	0	0	44.33
52	2017	0.017319	0.994763	0.932726	1.0187	1.42396	1.2904	22.15	0.470669	0.035488	9	21	0.925364	1.44383	0.334239	2.7198	7	3.99554	0.5173	3.95446	1.26437	0	0	44.33
52	2018	0.014782	1.16061	0.809369	1.4155	1.53193	1.28398	22.32	0.394411	0.034157	9	22	0.92957	1.48264	0.33179	3.00208	7	4.03777	0.512699	3.99558	0.844584	0	0	44.33
52	2019	0.0101	1.17651	0.849627	1.1788	1.88696	1.3659	22.35	0.374371	0.039205	9	23	0.928563	1.55205	0.319942	3.23734	7	4.07791	0.514934	4.03778	0.861354	0	0	44.33
52	2020	0.013193	1.35329	0.839542	1.4747	3.2632	1.49053	22.4	0.348544	0.038755	9	24	0.923014	1.70433	0.317902	3.41219	7	4.11795	0.497449	4.11795	0.824701	0	0	44.33
52	2021	0.00239	1.17961	0.745206	1.8157	1.75253	1.32093	22.48	0.424588	0.027733	9	25	0.927352	1.68484	0.341813	3.72719	7	4.15757	0.513301	4.15757	0.854296	0	0	44.33
53	2016	0.28344	1.357	1.42262	1.8559	1.45128	1.52293	22.25	0.417175	0.005009	11	20	0.919427	1.42825	0.326083	2.30414	6	4.07722	0.49105	4.06827	1.34904	0	0	14.5
53	2017	0.196274	0.994763	0.932726	1.0187	1.42396	1.2904	22.54	0.550183	0.013822	11	21	0.925364	1.44383	0.334239	2.7198	6	4.11687	0.5173	4.10701	1.46275	0	0	15.59
53	2018	0.065539	1.16061	0.809369	1.4155	1.53193	1.28398	22.69	0.591152	0.019716	11	22	0.92957	1.48264	0.33179	3.00208	6	4.15399	0.512699	4.14701	1.09751	0	0	16.14
53	2019	0.034706	1.17651	0.849627	1.1788	1.88696	1.3659	22.86	0.643893	0.011789	11	23	0.928563	1.55205	0.319942	3.23734	6	4.18824	0.514934	3.95717	1.13705	0	0	16.25
53	2020	0.041113	1.35329	0.839542	1.4747	3.2632	1.49053	22.89	0.641798	-0.026694	11	24	0.923014	1.70433	0.317902	3.41219	6	4.22721	0.497449	3.99693	1.07046	0	0	16.25
53	2021	8e-05	1.17961	0.745206	1.8157	1.75253	1.32093	22.89	0.662834	-0.015149	11	25	0.927352	1.68484	0.341813	3.72719	6	4.26679	0.513301	4.03397	1.96496	0	0	14.67
54	2016	0.015253	1.357	1.42262	1.8559	1.45128	1.52293	22.68	0.491874	0.041042	8	20	0.919427	1.42825	0.326083	2.30414	6	4.11435	0.49105	3.95422	1.14713	0	0	49.53
54	2017	0.025955	0.994763	0.932726	1.0187	1.42396	1.2904	23.11	0.686656	0.022827	9	21	0.925364	1.44383	0.334239	2.7198	7	4.13513	0.5173	4.01215	1.00879	0	0	49.53
54	2018	0.006664	1.16061	0.809369	1.4155	1.53193	1.28398	23.16	0.697497	0.021079	8	22	0.92957	1.48264	0.33179	3.00208	6	4.17216	0.512699	4.048	0.920862	0	0	49.53
54	2019	0.018962	1.17651	0.849627	1.1788	1.88696	1.3659	23.22	0.705187	0.015037	9	23	0.928563	1.55205	0.319942	3.23734	6	4.20807	0.514934	4.09475	0.919042	0	0	49.53
54	2020	0.006902	1.35329	0.839542	1.4747	3.2632	1.49053	23.12	0.649452	0.053844	9	24	0.923014	1.70433	0.317902	3.41219	6	4.2547	0.497449	4.11626	1.00257	0	0	49.53
54	2021	0.020047	1.17961	0.745206	1.8157	1.75253	1.32093	23.37	0.712896	0.011834	9	25	0.927352	1.68484	0.341813	3.72719	6	4.27586	0.513301	3.97537	0.912456	0	0	49.53
55	2016	0.005444	1.357	1.42262	1.8559	1.45128	1.52293	24.41	0.828894	-0.035406	11	20	0.919427	1.42825	0.326083	2.30414	4	3.9423	0.49105	3.85479	1.00836	0	0	17.08
55	2017	0.008278	0.994763	0.932726	1.0187	1.42396	1.2904	24.21	0.95199	-0.158262	9	21	0.925364	1.44383	0.334239	2.7198	5	4.0154	0.5173	3.9393	1.06452	0	0	17.08
55	2018	0.025538	1.16061	0.809369	1.4155	1.53193	1.28398	23.9	0.919167	0.012808	9	22	0.92957	1.48264	0.33179	3.00208	3	4.09952	0.512699	3.98444	1.02761	0	0	17.08
55	2019	0.022449	1.17651	0.849627	1.1788	1.88696	1.3659	23.86	0.951315	0.004368	9	23	0.928563	1.55205	0.319942	3.23734	5	4.14391	0.514934	4.0767	1.06391	0	0	17.08
55	2020	0.005294	1.35329	0.839542	1.4747	3.2632	1.49053	23.82	0.938974	0.010523	9	24	0.923014	1.70433	0.317902	3.41219	4	4.19006	0.497449	3.78168	1.06948	0	0	17.08
55	2021	0.019361	1.17961	0.745206	1.8157	1.75253	1.32093	23.76	0.809812	0.099647	8	25	0.927352	1.68484	0.341813	3.72719	5	4.23653	0.513301	4.02945	1.72673	0	0	17.08
56	2016	0.051308	1.357	1.42262	1.8559	1.45128	1.52293	23.02	0.157136	0.186454	9	20	0.919427	1.42825	0.326083	2.30414	8	4.06059	0.49105	3.99794	3.69757	0	1	23.14
56	2017	0.006667	0.994763	0.932726	1.0187	1.42396	1.2904	23.24	0.202369	0.165158	9	21	0.925364	1.44383	0.334239	2.7198	8	4.08662	0.5173	4.09475	3.38682	0	1	23.14
56	2018	0.01942	1.16061	0.809369	1.4155	1.53193	1.28398	23.35	0.183198	0.150441	9	22	0.92957	1.48264	0.33179	3.00208	8	4.11769	0.512699	3.94064	2.04788	0	1	23.14
56	2019	0.005296	1.17651	0.849627	1.1788	1.88696	1.3659	23.18	0.139923	-0.038218	9	23	0.928563	1.55205	0.319942	3.23734	8	4.17088	0.514934	3.96655	2.12467	0	1	23.14
56	2020	0.012159	1.35329	0.839542	1.4747	3.2632	1.49053	23.12	0.107124	0.003741	9	24	0.923014	1.70433	0.317902	3.41219	8	4.21496	0.497449	4.0508	2.41886	0	1	23.14
56	2021	0.024101	1.17961	0.745206	1.8157	1.75253	1.32093	23.18	0.140407	0.037746	8	25	0.927352	1.68484	0.341813	3.72719	8	4.25103	0.513301	4.1308	2.88236	0	1	23.14
57	2016	0.010868	1.357	1.42262	1.8559	1.45128	1.52293	24.51	0.534267	0.004925	8	20	0.919427	1.42825	0.326083	2.30414	8	3.8844	0.49105	3.77886	1.07272	0	0	42.6
57	2017	0.001301	0.994763	0.932726	1.0187	1.42396	1.2904	24.63	0.516661	0.02067	8	21	0.925364	1.44383	0.334239	2.7198	8	3.90116	0.5173	3.76803	1.16823	0	0	42.6
57	2018	0.002714	1.16061	0.809369	1.4155	1.53193	1.28398	24.84	0.504644	0.033562	8	22	0.92957	1.48264	0.33179	3.00208	8	3.89923	0.512699	3.76753	0.926571	0	0	38.11
57	2019	0.009461	1.17651	0.849627	1.1788	1.88696	1.3659	25.07	0.564685	0.047164	9	23	0.928563	1.55205	0.319942	3.23734	8	3.88783	0.514934	3.76384	1.10633	0	0	38.11
57	2020	0.001445	1.35329	0.839542	1.4747	3.2632	1.49053	25.24	0.627759	0.040804	9	24	0.923014	1.70433	0.317902	3.41219	8	3.88683	0.497449	3.78129	1.07681	0	0	38.11
57	2021	0.01841	1.17961	0.745206	1.8157	1.75253	1.32093	25.42	0.662188	0.051325	9	25	0.927352	1.68484	0.341813	3.72719	8	3.8809	0.513301	3.76195	1.08851	0	0	38.11
58	2016	0.009987	1.357	1.42262	1.8559	1.45128	1.52293	22.91	0.666576	-0.049143	9	20	0.919427	1.42825	0.326083	2.30414	5	3.98611	0.49105	3.94612	1.35055	0	0	32.48
58	2017	0.050843	0.994763	0.932726	1.0187	1.42396	1.2904	22.92	0.676985	-0.007831	9	21	0.925364	1.44383	0.334239	2.7198	6	4.0255	0.5173	3.98566	1.10496	0	0	32.48
58	2018	0.005128	1.16061	0.809369	1.4155	1.53193	1.28398	22.7	0.658974	-0.097033	9	22	0.92957	1.48264	0.33179	3.00208	6	4.07378	0.512699	4.0337	1.01011	0	0	32.48
58	2019	0.000232	1.17651	0.849627	1.1788	1.88696	1.3659	22.61	0.626011	0.000313	9	23	0.928563	1.55205	0.319942	3.23734	6	4.11587	0.514934	4.07579	1.03248	0	0	32.48
58	2020	0.021643	1.35329	0.839542	1.4747	3.2632	1.49053	22.54	0.699642	-0.097332	7	24	0.923014	1.70433	0.317902	3.41219	7	4.15699	0.497449	4.11693	1.13898	0	0	32.48
58	2021	0.096857	1.17961	0.745206	1.8157	1.75253	1.32093	22.45	0.681896	0.001259	8	25	0.927352	1.68484	0.341813	3.72719	7	4.19777	0.513301	4.15778	1.25217	0	0	32.48
59	2016	0.005134	1.357	1.42262	1.8559	1.45128	1.52293	23.5	0.449772	0.072942	14	18	0.919427	1.42825	0.326083	2.30414	6	4.02449	0.49105	3.82453	1.07925	0	0	24.55
59	2017	0.027685	0.994763	0.932726	1.0187	1.42396	1.2904	23.53	0.427832	0.103504	15	19	0.925364	1.44383	0.334239	2.7198	6	4.06181	0.5173	3.86161	1.12618	0	0	24.55
59	2018	0.027074	1.16061	0.809369	1.4155	1.53193	1.28398	23.51	0.383508	0.116799	15	20	0.92957	1.48264	0.33179	3.00208	6	4.10316	0.512699	3.90356	1.11226	0	0	24.55
59	2019	0.014517	1.17651	0.849627	1.1788	1.88696	1.3659	23.6	0.420036	0.082015	15	21	0.928563	1.55205	0.319942	3.23734	6	4.13499	0.514934	3.93451	1.26173	0	0	24.56
59	2020	0.015425	1.35329	0.839542	1.4747	3.2632	1.49053	23.71	0.481871	0.069088	13	22	0.923014	1.70433	0.317902	3.41219	6	4.16291	0.497449	3.9625	1.05421	0	0	24.56
59	2021	0.031282	1.17961	0.745206	1.8157	1.75253	1.32093	23.66	0.400237	0.128566	15	23	0.927352	1.68484	0.341813	3.72719	6	4.20796	0.513301	4.00809	1.12764	0	0	24.56
60	2016	0.502678	1.357	1.42262	1.8559	1.45128	1.52293	21.44	0.667676	0.029568	9	20	0.919427	1.42825	0.326083	2.30414	6	4.07939	0.49105	3.91954	2.03206	0	0	30.02
60	2017	0.092158	0.994763	0.932726	1.0187	1.42396	1.2904	21.57	0.331729	0.028261	9	21	0.925364	1.44383	0.334239	2.7198	6	4.1295	0.5173	4.01408	1.51917	0	0	27.83
60	2018	0.119122	1.16061	0.809369	1.4155	1.53193	1.28398	21.64	0.36453	0.01001	11	22	0.92957	1.48264	0.33179	3.00208	6	4.17394	0.512699	4.05777	1.12253	0	0	27.83
60	2019	0.021604	1.17651	0.849627	1.1788	1.88696	1.3659	21.7	0.399074	0.004257	11	23	0.928563	1.55205	0.319942	3.23734	7	4.21804	0.514934	4.10061	1.15536	0	0	27.83
60	2020	0.059136	1.35329	0.839542	1.4747	3.2632	1.49053	21.75	0.459123	-0.03298	9	24	0.923014	1.70433	0.317902	3.41219	6	4.26068	0.497449	3.96938	1.12991	0	0	27.83
60	2021	0.036323	1.17961	0.745206	1.8157	1.75253	1.32093	21.77	0.518701	-0.047583	11	25	0.927352	1.68484	0.341813	3.72719	6	4.30154	0.513301	4.14168	1.27003	0	0	27.83
61	2016	0.0196	1.357	1.42262	1.8559	1.45128	1.52293	25.13	0.725773	0.02458	10	16	0.919427	1.42825	0.326083	2.30414	6	3.7532	0.49105	3.49232	0.955363	0	0	15.13
61	2017	0.016262	0.994763	0.932726	1.0187	1.42396	1.2904	25.38	0.713381	0.035588	10	17	0.925364	1.44383	0.334239	2.7198	6	3.7315	0.5173	3.47402	0.98981	0	0	15.13
61	2018	0.008727	1.16061	0.809369	1.4155	1.53193	1.28398	25.38	0.754349	0.024352	11	18	0.92957	1.48264	0.33179	3.00208	6	3.77225	0.512699	3.45232	0.913039	0	0	15.29
61	2019	0.016183	1.17651	0.849627	1.1788	1.88696	1.3659	25.31	0.731114	0.017898	8	19	0.928563	1.55205	0.319942	3.23734	6	3.83069	0.514934	3.55014	0.889442	0	0	15.33
61	2020	0.014443	1.35329	0.839542	1.4747	3.2632	1.49053	25.24	0.718262	0.020816	9	20	0.923014	1.70433	0.317902	3.41219	4	3.88743	0.497449	3.60753	0.911487	0	0	15.32
61	2021	0.018775	1.17961	0.745206	1.8157	1.75253	1.32093	25.14	0.727832	0.025225	9	21	0.927352	1.68484	0.341813	3.72719	5	3.95161	0.513301	3.67165	0.953638	0	0	15.32
62	2016	0.013711	1.357	1.42262	1.8559	1.45128	1.52293	23.43	0.769289	0.028649	9	19	0.919427	1.42825	0.326083	2.30414	7	4.03065	0.49105	3.87103	1.11375	0	0	60.66
62	2017	0.008354	0.994763	0.932726	1.0187	1.42396	1.2904	23.59	0.769372	0.032784	9	20	0.925364	1.44383	0.334239	2.7198	8	4.05527	0.5173	3.89555	1.07628	0	0	60.66
62	2018	0.025606	1.16061	0.809369	1.4155	1.53193	1.28398	23.9	0.733793	0.028341	7	21	0.92957	1.48264	0.33179	3.00208	8	4.05972	0.512699	3.8993	0.988602	0	0	60.66
62	2019	0.010529	1.17651	0.849627	1.1788	1.88696	1.3659	24.19	0.742626	0.025555	8	22	0.928563	1.55205	0.319942	3.23734	8	4.05777	0.514934	3.89791	0.906138	0	0	60.66
62	2020	0.025342	1.35329	0.839542	1.4747	3.2632	1.49053	24.73	0.765899	0.026788	8	23	0.923014	1.70433	0.317902	3.41219	8	4.00114	0.497449	3.84156	0.973707	0	0	46.29
62	2021	0.002017	1.17961	0.745206	1.8157	1.75253	1.32093	25.15	0.759996	0.032991	11	24	0.927352	1.68484	0.341813	3.72719	8	3.95005	0.513301	3.78928	0.940463	0	0	49.84
63	2016	0.446938	1.357	1.42262	1.8559	1.45128	1.52293	21.12	0.053002	0.00878	7	24	0.919427	1.42825	0.326083	2.30414	8	4.08951	0.49105	4.15425	25.3794	0	0	27.69
63	2017	0.025332	0.994763	0.932726	1.0187	1.42396	1.2904	21.09	0.038413	-0.000207	7	25	0.925364	1.44383	0.334239	2.7198	8	4.12624	0.5173	4.19304	26.8177	0	0	25.74
63	2018	0.043563	1.16061	0.809369	1.4155	1.53193	1.28398	20.97	0.048998	-0.14739	9	26	0.92957	1.48264	0.33179	3.00208	8	4.15188	0.512699	4.04912	11.1965	0	0	26.22
63	2019	0.00832	1.17651	0.849627	1.1788	1.88696	1.3659	20.99	0.059551	0.01187	9	27	0.928563	1.55205	0.319942	3.23734	8	4.1942	0.514934	4.08582	11.8486	0	0	26.22
63	2020	0.05924	1.35329	0.839542	1.4747	3.2632	1.49053	20.98	0.256475	-0.187646	9	28	0.923014	1.70433	0.317902	3.41219	8	4.23343	0.497449	4.11183	6.05054	0	0	26.22
63	2021	0.029141	1.17961	0.745206	1.8157	1.75253	1.32093	20.9	0.339746	-0.148554	9	29	0.927352	1.68484	0.341813	3.72719	8	4.26299	0.513301	4.2231	13.0853	0	0	25.98
64	2016	0.324155	1.357	1.42262	1.8559	1.45128	1.52293	19.52	0.735191	0.095945	7	24	0.919427	1.42825	0.326083	2.30414	3	3.80574	0.49105	3.76494	17.8278	0	0	25.58
64	2017	0.068737	0.994763	0.932726	1.0187	1.42396	1.2904	19.82	0.682708	-0.089554	7	25	0.925364	1.44383	0.334239	2.7198	5	3.91474	0.5173	3.87499	18.7203	0	0	25.58
64	2018	0.077029	1.16061	0.809369	1.4155	1.53193	1.28398	19.65	0.685587	-0.111028	7	26	0.92957	1.48264	0.33179	3.00208	6	3.9168	0.512699	3.87624	11.9909	0	0	25.58
64	2019	0.255244	1.17651	0.849627	1.1788	1.88696	1.3659	19.41	0.573452	0.068085	7	27	0.928563	1.55205	0.319942	3.23734	7	3.89673	0.514934	4.13277	9.9297	0	0	25.58
64	2020	0.002615	1.35329	0.839542	1.4747	3.2632	1.49053	20.14	0.758188	0.026316	7	28	0.923014	1.70433	0.317902	3.41219	7	4.10051	0.497449	3.85731	7.59644	0	0	25.58
64	2021	0.079156	1.17961	0.745206	1.8157	1.75253	1.32093	20.31	0.832658	-0.05021	7	29	0.927352	1.68484	0.341813	3.72719	7	4.17216	0.513301	4.06118	9.5985	0	0	25.58
65	2016	0.206608	1.357	1.42262	1.8559	1.45128	1.52293	21.05	0.955978	0.055923	9	24	0.919427	1.42825	0.326083	2.30414	6	4.20121	0.49105	4.15706	4.31977	0	0	28.95
65	2017	0.099205	0.994763	0.932726	1.0187	1.42396	1.2904	22.53	0.572467	0.034312	7	25	0.925364	1.44383	0.334239	2.7198	6	4.31707	0.5173	4.27772	1.27829	0	0	42.06
65	2018	0.00205	1.16061	0.809369	1.4155	1.53193	1.28398	22.32	0.422619	0.042937	9	26	0.92957	1.48264	0.33179	3.00208	5	4.35775	0.512699	4.31718	1.10248	0	0	42.06
65	2019	0.017908	1.17651	0.849627	1.1788	1.88696	1.3659	22.38	0.428227	0.034148	9	27	0.928563	1.55205	0.319942	3.23734	6	4.39796	0.514934	4.04129	1.06748	0	0	42.06
65	2020	0.001295	1.35329	0.839542	1.4747	3.2632	1.49053	22.46	0.455856	0.038491	9	28	0.923014	1.70433	0.317902	3.41219	6	4.4377	0.497449	4.19778	1.34898	0	0	39.68
65	2021	0.003215	1.17961	0.745206	1.8157	1.75253	1.32093	22.52	0.452229	0.039565	9	29	0.927352	1.68484	0.341813	3.72719	6	4.47715	0.513301	4.23796	1.26053	0	0	39.68
66	2016	0.002628	1.357	1.42262	1.8559	1.45128	1.52293	21.9	0.511496	0.003061	9	23	0.919427	1.42825	0.326083	2.30414	7	4.26764	0.49105	4.06783	3.66862	0	0	25.08
66	2017	0.027872	0.994763	0.932726	1.0187	1.42396	1.2904	21.66	0.57663	-0.18663	9	24	0.925364	1.44383	0.334239	2.7198	6	4.29524	0.5173	4.17717	3.26359	0	0	25.08
66	2018	0.014116	1.16061	0.809369	1.4155	1.53193	1.28398	21.65	0.559942	0.011787	9	25	0.92957	1.48264	0.33179	3.00208	6	4.33488	0.512699	4.20938	1.54643	0	0	25.08
66	2019	0.01833	1.17651	0.849627	1.1788	1.88696	1.3659	21.69	0.582766	-0.012259	7	26	0.928563	1.55205	0.319942	3.23734	6	4.377	0.514934	4.09534	1.60302	0	0	25.08
66	2020	0.012582	1.35329	0.839542	1.4747	3.2632	1.49053	21.57	0.753075	-0.209098	8	27	0.923014	1.70433	0.317902	3.41219	4	4.40911	0.497449	4.13471	1.71253	0	0	25.08
66	2021	0.012806	1.17961	0.745206	1.8157	1.75253	1.32093	21.25	0.762127	-0.081305	9	28	0.927352	1.68484	0.341813	3.72719	4	4.42223	0.513301	4.22254	2.5282	0	0	25.08
67	2016	0.064033	1.357	1.42262	1.8559	1.45128	1.52293	22.47	0.490038	0.021014	9	23	0.919427	1.42825	0.326083	2.30414	6	4.23767	0.49105	4.11739	1.34886	0	0	25.83
67	2017	2e-05	0.994763	0.932726	1.0187	1.42396	1.2904	22.5	0.477613	0.028042	8	24	0.925364	1.44383	0.334239	2.7198	6	4.27739	0.5173	4.15495	1.81797	0	0	25.83
67	2018	0.005473	1.16061	0.809369	1.4155	1.53193	1.28398	22.65	0.522906	0.028223	8	25	0.92957	1.48264	0.33179	3.00208	6	4.31504	0.512699	4.18425	1.27861	0	0	25.83
67	2019	0.059246	1.17651	0.849627	1.1788	1.88696	1.3659	22.95	0.38872	0.026706	8	26	0.928563	1.55205	0.319942	3.23734	6	4.34434	0.514934	4.19958	1.0052	0	0	29.64
67	2020	0.193417	1.35329	0.839542	1.4747	3.2632	1.49053	23.33	0.56503	0.021318	8	27	0.923014	1.70433	0.317902	3.41219	6	4.35999	0.497449	4.21451	0.961003	0	0	29.64
67	2021	0.060078	1.17961	0.745206	1.8157	1.75253	1.32093	23.6	0.583037	0.029647	9	28	0.927352	1.68484	0.341813	3.72719	6	4.37463	0.513301	4.07765	0.925981	0	0	29.98
68	2016	0.031646	1.357	1.42262	1.8559	1.45128	1.52293	21	0.35885	0.041099	9	23	0.919427	1.42825	0.326083	2.30414	6	4.1557	0.49105	4.13755	5.62059	0	0	10
68	2017	0.030347	0.994763	0.932726	1.0187	1.42396	1.2904	21.13	0.416092	0.028177	9	24	0.925364	1.44383	0.334239	2.7198	4	4.21012	0.5173	4.18916	3.70991	0	0	13.05
68	2018	0.017102	1.16061	0.809369	1.4155	1.53193	1.28398	21.12	0.35626	0.069295	9	25	0.92957	1.48264	0.33179	3.00208	2	4.24894	0.512699	3.99544	1.87404	0	0	13.05
68	2019	0.007909	1.17651	0.849627	1.1788	1.88696	1.3659	21.2	0.347894	0.040193	8	26	0.928563	1.55205	0.319942	3.23734	3	4.29753	0.514934	4.0502	1.83113	0	0	13.05
68	2020	0.027502	1.35329	0.839542	1.4747	3.2632	1.49053	21.32	0.39717	0.041525	8	27	0.923014	1.70433	0.317902	3.41219	5	4.34917	0.497449	4.08912	1.86896	0	0	10.05
68	2021	0.031774	1.17961	0.745206	1.8157	1.75253	1.32093	21.5	0.374023	0.139461	9	28	0.927352	1.68484	0.341813	3.72719	5	4.40433	0.513301	4.24426	1.95063	0	0	8.82
69	2016	0.032528	1.357	1.42262	1.8559	1.45128	1.52293	23.08	0.325153	0.07882	11	23	0.919427	1.42825	0.326083	2.30414	5	4.09736	0.49105	4.05721	1.95849	0	0	34.2
69	2017	0.432285	0.994763	0.932726	1.0187	1.42396	1.2904	23.49	0.293382	0.282286	10	24	0.925364	1.44383	0.334239	2.7198	6	4.10553	0.5173	4.06548	2.01009	0	0	34.2
69	2018	0.028027	1.16061	0.809369	1.4155	1.53193	1.28398	23.58	0.326166	0.067769	10	25	0.92957	1.48264	0.33179	3.00208	6	4.13639	0.512699	4.09658	1.23149	0	0	34.21
69	2019	0.001634	1.17651	0.849627	1.1788	1.88696	1.3659	23.61	0.317149	0.081305	10	26	0.928563	1.55205	0.319942	3.23734	4	4.17322	0.514934	4.13346	1.68135	0	0	34.2
69	2020	0.008841	1.35329	0.839542	1.4747	3.2632	1.49053	23.75	0.337565	0.103509	11	27	0.923014	1.70433	0.317902	3.41219	5	4.1981	0.497449	4.15787	1.76619	0	0	33.84
69	2021	0.022919	1.17961	0.745206	1.8157	1.75253	1.32093	23.83	0.360313	0.087257	11	28	0.927352	1.68484	0.341813	3.72719	6	4.22807	0.513301	4.18821	1.67448	0	0	33.37
70	2016	0.045187	1.357	1.42262	1.8559	1.45128	1.52293	22.61	0.489082	0.011755	7	23	0.919427	1.42825	0.326083	2.30414	7	4.11583	0.49105	4.23192	1.98638	0	0	63.19
70	2017	0.007812	0.994763	0.932726	1.0187	1.42396	1.2904	22.56	0.451933	0.015616	7	24	0.925364	1.44383	0.334239	2.7198	7	4.15657	0.5173	4.26867	1.27067	0	0	63.19
70	2018	0.00105	1.16061	0.809369	1.4155	1.53193	1.28398	22.61	0.472779	0.00662	7	25	0.92957	1.48264	0.33179	3.00208	7	4.19587	0.512699	4.07579	0.941484	0	0	63.19
70	2019	0.004161	1.17651	0.849627	1.1788	1.88696	1.3659	22.6	0.425527	0.041796	7	26	0.928563	1.55205	0.319942	3.23734	7	4.23606	0.514934	4.11665	1.03678	0	0	63.19
70	2020	0.003747	1.35329	0.839542	1.4747	3.2632	1.49053	22.76	0.498147	0.017689	7	27	0.923014	1.70433	0.317902	3.41219	7	4.27202	0.497449	4.15579	0.916595	0	0	63.19
70	2021	0.024481	1.17961	0.745206	1.8157	1.75253	1.32093	22.85	0.521048	0.02412	6	28	0.927352	1.68484	0.341813	3.72719	7	4.30867	0.513301	4.19598	0.91941	0	0	63.19
71	2016	0.046181	1.357	1.42262	1.8559	1.45128	1.52293	22.44	0.370194	0.036235	11	23	0.919427	1.42825	0.326083	2.30414	8	4.35784	0.49105	4.07783	3.1332	0	0	18.88
71	2017	0.137326	0.994763	0.932726	1.0187	1.42396	1.2904	22.49	0.377534	0.033738	11	24	0.925364	1.44383	0.334239	2.7198	8	4.39752	0.5173	4.208	2.00995	0	0	18.88
71	2018	0.253821	1.16061	0.809369	1.4155	1.53193	1.28398	22.71	0.209426	0.307032	9	25	0.92957	1.48264	0.33179	3.00208	8	4.43337	0.512699	4.24119	1.53318	0	0	18.88
71	2019	0.505366	1.17651	0.849627	1.1788	1.88696	1.3659	23.03	0.501937	-0.041127	9	26	0.928563	1.55205	0.319942	3.23734	8	4.46014	0.514934	4.11749	1.44523	0	0	18.88
71	2020	0.035661	1.35329	0.839542	1.4747	3.2632	1.49053	23.22	0.584864	0.002873	9	27	0.923014	1.70433	0.317902	3.41219	8	4.48811	0.497449	4.15343	2.59356	0	0	18.88
71	2021	0.020546	1.17961	0.745206	1.8157	1.75253	1.32093	23.31	0.599747	-0.063448	9	28	0.927352	1.68484	0.341813	3.72719	8	4.52099	0.513301	4.18009	2.23501	0	0	29.74
72	2016	0.0888	1.357	1.42262	1.8559	1.45128	1.52293	23.13	0.668969	0.013409	9	23	0.919427	1.42825	0.326083	2.30414	8	4.21406	0.49105	4.05411	2.12202	0	0	47.93
72	2017	0.020688	0.994763	0.932726	1.0187	1.42396	1.2904	23.3	0.678841	0.041041	8	24	0.925364	1.44383	0.334239	2.7198	8	4.24174	0.5173	4.08198	1.47138	0	0	47.93
72	2018	0.013411	1.16061	0.809369	1.4155	1.53193	1.28398	23.91	0.803889	0.022543	8	25	0.92957	1.48264	0.33179	3.00208	9	4.21742	0.512699	4.05799	1.10141	0	0	47.93
72	2019	0.01468	1.17651	0.849627	1.1788	1.88696	1.3659	24.41	0.831331	0.043884	8	26	0.928563	1.55205	0.319942	3.23734	9	4.18125	0.514934	4.02168	1.03958	0	0	47.93
72	2020	0.003037	1.35329	0.839542	1.4747	3.2632	1.49053	24.94	0.844589	0.026233	9	27	0.923014	1.70433	0.317902	3.41219	8	4.11746	0.497449	3.94928	0.985115	0	0	47.93
72	2021	0.029888	1.17961	0.745206	1.8157	1.75253	1.32093	25.15	0.822551	0.013899	9	28	0.927352	1.68484	0.341813	3.72719	8	4.10998	0.513301	3.95732	0.934478	0	0	47.93
73	2016	0.027536	1.357	1.42262	1.8559	1.45128	1.52293	23.05	0.282296	0.015138	9	23	0.919427	1.42825	0.326083	2.30414	7	4.25887	0.49105	4.05896	1.44153	0	0	33.68
73	2017	0.011262	0.994763	0.932726	1.0187	1.42396	1.2904	23	0.226262	0.012361	8	24	0.925364	1.44383	0.334239	2.7198	7	4.3018	0.5173	4.10171	1.2688	0	0	23.3
73	2018	0.000443	1.16061	0.809369	1.4155	1.53193	1.28398	23.07	0.245685	0.033357	9	25	0.92957	1.48264	0.33179	3.00208	7	4.33796	0.512699	4.1378	1.04855	0	0	23.3
73	2019	0.003576	1.17651	0.849627	1.1788	1.88696	1.3659	23.12	0.256386	0.023178	9	26	0.928563	1.55205	0.319942	3.23734	5	4.37461	0.514934	4.17475	1.14739	0	0	22.97
73	2020	0.002381	1.35329	0.839542	1.4747	3.2632	1.49053	23.22	0.29993	0.022567	8	27	0.923014	1.70433	0.317902	3.41219	4	4.40786	0.497449	4.208	1.44645	0	0	18.97
73	2021	0.006887	1.17961	0.745206	1.8157	1.75253	1.32093	23.36	0.357772	0.034591	9	28	0.927352	1.68484	0.341813	3.72719	5	4.43673	0.513301	4.23711	3.00324	0	0	15.97
74	2016	0.01528	1.357	1.42262	1.8559	1.45128	1.52293	23.25	0.586964	0.017603	9	23	0.919427	1.42825	0.326083	2.30414	6	4.08584	0.49105	4.04581	1.08185	0	0	22.47
74	2017	0.035719	0.994763	0.932726	1.0187	1.42396	1.2904	23.49	0.676899	0.002261	9	24	0.925364	1.44383	0.334239	2.7198	6	4.10515	0.5173	4.10736	0.989368	0	0	22.47
74	2018	0.030821	1.16061	0.809369	1.4155	1.53193	1.28398	23.47	0.66999	0.002241	9	25	0.92957	1.48264	0.33179	3.00208	6	4.14754	0.512699	4.15541	0.870803	0	0	23.58
74	2019	0.000608	1.17651	0.849627	1.1788	1.88696	1.3659	23.38	0.640058	0.003064	9	26	0.928563	1.55205	0.319942	3.23734	6	4.1957	0.514934	4.23012	0.876621	0	0	23.79
74	2020	0.006458	1.35329	0.839542	1.4747	3.2632	1.49053	23.5	0.69186	-0.004913	9	27	0.923014	1.70433	0.317902	3.41219	5	4.22431	0.497449	4.06548	1.04264	0	0	23.79
74	2021	0.013836	1.17961	0.745206	1.8157	1.75253	1.32093	23.44	0.671189	0.005733	9	28	0.927352	1.68484	0.341813	3.72719	6	4.26977	0.513301	4.18453	0.905926	0	0	23.79
75	2016	0.124535	1.357	1.42262	1.8559	1.45128	1.52293	20.56	0.269299	0.035894	9	23	0.919427	1.42825	0.326083	2.30414	7	3.97536	0.49105	4.11664	5.14463	0	0	37.19
75	2017	0.138317	0.994763	0.932726	1.0187	1.42396	1.2904	22.21	0.419242	0.041727	9	24	0.925364	1.44383	0.334239	2.7198	7	4.15669	0.5173	4.15717	1.45963	0	0	44.41
75	2018	0.069183	1.16061	0.809369	1.4155	1.53193	1.28398	22.25	0.432239	0.04756	9	25	0.92957	1.48264	0.33179	3.00208	7	4.19712	0.512699	3.9347	1.17931	0	0	44.6
75	2019	0.00284	1.17651	0.849627	1.1788	1.88696	1.3659	22.29	0.425437	0.060548	7	26	0.928563	1.55205	0.319942	3.23734	7	4.23753	0.514934	4.19757	1.19424	0	0	44.6
75	2020	0.010039	1.35329	0.839542	1.4747	3.2632	1.49053	21.98	0.321346	-0.07438	9	27	0.923014	1.70433	0.317902	3.41219	7	4.27094	0.497449	4.2309	1.82789	0	0	45.12
75	2021	0.003994	1.17961	0.745206	1.8157	1.75253	1.32093	21.87	0.283611	-0.046091	8	28	0.927352	1.68484	0.341813	3.72719	7	4.3064	0.513301	4.26654	1.8748	0	0	45.12
76	2016	0.000318	1.357	1.42262	1.8559	1.45128	1.52293	23.75	0.570183	0.002311	11	23	0.919427	1.42825	0.326083	2.30414	8	3.99813	0.49105	4.04723	0.969793	0	0	34.98
76	2017	0.01625	0.994763	0.932726	1.0187	1.42396	1.2904	23.8	0.579048	0.014879	11	24	0.925364	1.44383	0.334239	2.7198	8	4.03206	0.5173	4.06856	1.02222	0	0	34.98
76	2018	0.010873	1.16061	0.809369	1.4155	1.53193	1.28398	23.99	0.614775	0.032083	11	25	0.92957	1.48264	0.33179	3.00208	8	4.0473	0.512699	4.08844	0.95353	0	0	34.98
76	2019	0.006695	1.17651	0.849627	1.1788	1.88696	1.3659	24.12	0.637307	0.03596	11	26	0.928563	1.55205	0.319942	3.23734	8	4.06859	0.514934	3.99787	0.980499	0	0	34.67
76	2020	0.000342	1.35329	0.839542	1.4747	3.2632	1.49053	24.25	0.649732	0.039561	11	27	0.923014	1.70433	0.317902	3.41219	8	4.08845	0.497449	4.0319	0.969404	0	0	34.67
76	2021	0.016612	1.17961	0.745206	1.8157	1.75253	1.32093	24.42	0.600767	0.025171	11	28	0.927352	1.68484	0.341813	3.72719	8	4.09942	0.513301	4.09994	0.882702	0	0	34.68
77	2016	0.036122	1.357	1.42262	1.8559	1.45128	1.52293	21.19	0.214726	0.067765	9	23	0.919427	1.42825	0.326083	2.30414	6	4.05609	0.49105	4.01653	4.45162	0	0	51.5
77	2017	0.034421	0.994763	0.932726	1.0187	1.42396	1.2904	21.44	0.291799	0.076302	8	24	0.925364	1.44383	0.334239	2.7198	7	4.11935	0.5173	4.07954	2.19986	0	0	51.5
77	2018	0.002958	1.16061	0.809369	1.4155	1.53193	1.28398	21.47	0.256164	0.090766	8	25	0.92957	1.48264	0.33179	3.00208	7	4.16187	0.512699	4.17596	1.48479	0	0	51.5
77	2019	0.002912	1.17651	0.849627	1.1788	1.88696	1.3659	21.67	0.301763	0.111579	8	26	0.928563	1.55205	0.319942	3.23734	7	4.21572	0.514934	4.12194	1.83885	0	0	51.5
77	2020	0.005641	1.35329	0.839542	1.4747	3.2632	1.49053	22.04	0.452043	0.090507	9	27	0.923014	1.70433	0.317902	3.41219	6	4.27283	0.497449	4.23283	1.50076	0	0	51.5
77	2021	0.014987	1.17961	0.745206	1.8157	1.75253	1.32093	22.27	0.486451	0.081687	8	28	0.927352	1.68484	0.341813	3.72719	6	4.31742	0.513301	4.27739	1.26086	0	0	51.5
78	2016	0.072605	1.357	1.42262	1.8559	1.45128	1.52293	22.33	0.334328	0.036506	9	23	0.919427	1.42825	0.326083	2.30414	8	4.07782	0.49105	4.11778	1.38991	0	0	19.96
78	2017	0.016708	0.994763	0.932726	1.0187	1.42396	1.2904	22.45	0.378105	0.0364	9	24	0.925364	1.44383	0.334239	2.7198	8	4.11778	0.5173	4.19787	1.08843	0	0	19.96
78	2018	0.015668	1.16061	0.809369	1.4155	1.53193	1.28398	22.44	0.378905	0.020117	9	25	0.92957	1.48264	0.33179	3.00208	8	4.15783	0.512699	4.23772	0.827665	0	0	19.98
78	2019	0.005657	1.17651	0.849627	1.1788	1.88696	1.3659	22.43	0.374875	0.015587	9	26	0.928563	1.55205	0.319942	3.23734	8	4.19786	0.514934	4.27765	0.889845	0	0	20.27
78	2020	0.014031	1.35329	0.839542	1.4747	3.2632	1.49053	22.46	0.392913	0.004022	9	27	0.923014	1.70433	0.317902	3.41219	8	4.23772	0.497449	4.07783	0.970879	0	0	20.27
78	2021	0.037227	1.17961	0.745206	1.8157	1.75253	1.32093	22.47	0.468318	-0.047979	10	28	0.927352	1.68484	0.341813	3.72719	8	4.27765	0.513301	4.15783	1.124	0	0	20.27
79	2016	0.173172	1.357	1.42262	1.8559	1.45128	1.52293	21.39	0.582156	0.027668	11	22	0.919427	1.42825	0.326083	2.30414	7	4.07574	0.49105	4.04938	3.86322	0	0	14.49
79	2017	0.028399	0.994763	0.932726	1.0187	1.42396	1.2904	21.57	0.628915	0.027716	11	23	0.925364	1.44383	0.334239	2.7198	7	4.12952	0.5173	4.09596	2.17224	0	0	14.49
79	2018	0.01725	1.16061	0.809369	1.4155	1.53193	1.28398	21.67	0.6367	0.025035	11	24	0.92957	1.48264	0.33179	3.00208	6	4.17605	0.512699	4.13471	1.95149	0	0	14.49
79	2019	0.032267	1.17651	0.849627	1.1788	1.88696	1.3659	21.65	0.599001	0.031329	11	25	0.928563	1.55205	0.319942	3.23734	6	4.21479	0.514934	4.16938	2.21501	0	0	14.49
79	2020	0.001412	1.35329	0.839542	1.4747	3.2632	1.49053	21.57	0.493387	0.076185	11	26	0.923014	1.70433	0.317902	3.41219	6	4.24931	0.497449	4.22061	2.22325	0	0	28.45
79	2021	0.077105	1.17961	0.745206	1.8157	1.75253	1.32093	21.75	0.514095	0.071243	11	27	0.927352	1.68484	0.341813	3.72719	7	4.30053	0.513301	3.99536	1.98315	0	0	28.45
80	2016	0.112262	1.357	1.42262	1.8559	1.45128	1.52293	21.9	0.367516	0.080334	11	22	0.919427	1.42825	0.326083	2.30414	6	4.10803	0.49105	4.02783	3.06726	0	0	17.37
80	2017	0.097949	0.994763	0.932726	1.0187	1.42396	1.2904	22.2	0.500873	0.015261	8	23	0.925364	1.44383	0.334239	2.7198	6	4.15644	0.5173	4.13076	2.16805	0	0	17.37
80	2018	0.017801	1.16061	0.809369	1.4155	1.53193	1.28398	21.64	0.622565	-0.492713	9	24	0.92957	1.48264	0.33179	3.00208	6	4.1738	0.512699	4.17278	1.32163	0	0	17.37
80	2019	0.007401	1.17651	0.849627	1.1788	1.88696	1.3659	21.59	0.630724	-0.004327	9	25	0.928563	1.55205	0.319942	3.23734	6	4.21048	0.514934	4.21076	1.42884	0	0	17.37
80	2020	0.002866	1.35329	0.839542	1.4747	3.2632	1.49053	21.62	0.610891	0.034975	9	26	0.923014	1.70433	0.317902	3.41219	5	4.25258	0.497449	4.07648	1.46602	0	0	17.37
80	2021	0.009224	1.17961	0.745206	1.8157	1.75253	1.32093	21.59	0.657768	-0.008565	9	27	0.927352	1.68484	0.341813	3.72719	5	4.29064	0.513301	4.09408	2.01331	0	0	17.37
81	2016	0.255657	1.357	1.42262	1.8559	1.45128	1.52293	23.66	0.309024	0.020098	9	23	0.919427	1.42825	0.326083	2.30414	8	4.48757	0.49105	4.03551	1.31579	0	0	28.68
81	2017	0.27903	0.994763	0.932726	1.0187	1.42396	1.2904	23.77	0.389247	0.009443	10	24	0.925364	1.44383	0.334239	2.7198	8	4.51567	0.5173	4.208	1.0285	0	0	26.37
81	2018	0.037077	1.16061	0.809369	1.4155	1.53193	1.28398	23.67	0.605061	-0.261189	8	25	0.92957	1.48264	0.33179	3.00208	8	4.56672	0.512699	4.00809	0.910202	0	0	26.37
81	2019	0.059869	1.17651	0.849627	1.1788	1.88696	1.3659	23.41	0.661928	-0.177294	10	26	0.928563	1.55205	0.319942	3.23734	7	4.63317	0.514934	4.08699	1.17244	0	0	25.37
81	2020	0.143948	1.35329	0.839542	1.4747	3.2632	1.49053	23.22	0.54102	0.050547	11	27	0.923014	1.70433	0.317902	3.41219	6	4.68804	0.497449	4.15281	1.20638	0	0	14.09
81	2021	0.000922	1.17961	0.745206	1.8157	1.75253	1.32093	23.17	0.533911	-0.017807	10	28	0.927352	1.68484	0.341813	3.72719	5	4.73179	0.513301	4.25148	1.12556	0	0	13.73
82	2016	0.007434	1.357	1.42262	1.8559	1.45128	1.52293	23.63	0.821369	0.029276	9	23	0.919427	1.42825	0.326083	2.30414	7	4.05099	0.49105	3.82173	1.07498	0	0	20.82
82	2017	0.034413	0.994763	0.932726	1.0187	1.42396	1.2904	25.01	0.866964	0.031544	9	24	0.925364	1.44383	0.334239	2.7198	7	3.86212	0.5173	3.85263	1.04241	0	0	76.13
82	2018	0.005556	1.16061	0.809369	1.4155	1.53193	1.28398	25.05	0.859335	0.032946	9	25	0.92957	1.48264	0.33179	3.00208	7	3.89185	0.512699	3.91069	1.00937	0	0	76.13
82	2019	0.006749	1.17651	0.849627	1.1788	1.88696	1.3659	24.97	0.80533	0.044942	9	26	0.928563	1.55205	0.319942	3.23734	7	3.95056	0.514934	3.93491	1.00269	0	0	76.13
82	2020	0.007348	1.35329	0.839542	1.4747	3.2632	1.49053	25.04	0.794792	0.029553	9	27	0.923014	1.70433	0.317902	3.41219	7	3.97525	0.497449	4.01134	0.954303	0	0	76.13
82	2021	0.039693	1.17961	0.745206	1.8157	1.75253	1.32093	25.13	0.830544	-0.0167	9	28	0.927352	1.68484	0.341813	3.72719	7	3.99332	0.513301	3.95402	1.34983	0	0	76.13
83	2016	0.069949	1.357	1.42262	1.8559	1.45128	1.52293	23.93	0.355604	0.119207	11	23	0.919427	1.42825	0.326083	2.30414	8	3.97595	0.49105	4.00022	3.58102	0	0	41.52
83	2017	0.003516	0.994763	0.932726	1.0187	1.42396	1.2904	24.04	0.345081	0.113078	11	24	0.925364	1.44383	0.334239	2.7198	8	3.99954	0.5173	4.00156	4.17157	0	0	41.52
83	2018	0.00428	1.16061	0.809369	1.4155	1.53193	1.28398	24.14	0.344171	0.108295	11	25	0.92957	1.48264	0.33179	3.00208	8	4.02602	0.512699	3.97535	2.87964	0	0	41.52
83	2019	0.003411	1.17651	0.849627	1.1788	1.88696	1.3659	24.63	0.232755	0.084036	10	26	0.928563	1.55205	0.319942	3.23734	8	3.9816	0.514934	4.02556	1.72276	0	0	25.14
83	2020	0.005121	1.35329	0.839542	1.4747	3.2632	1.49053	24.73	0.305607	0.099802	10	27	0.923014	1.70433	0.317902	3.41219	8	4.00063	0.497449	3.98129	1.91147	0	0	25.14
83	2021	0.026851	1.17961	0.745206	1.8157	1.75253	1.32093	24.68	0.265026	0.053475	9	28	0.927352	1.68484	0.341813	3.72719	8	4.05151	0.513301	4.05153	1.86512	0	0	25.04
84	2016	0.023383	1.357	1.42262	1.8559	1.45128	1.52293	24.98	0.584921	0.018196	17	23	0.919427	1.42825	0.326083	2.30414	8	3.78815	0.49105	3.78846	0.963891	0	1	67.39
84	2017	0.005708	0.994763	0.932726	1.0187	1.42396	1.2904	24.99	0.581694	0.016023	15	24	0.925364	1.44383	0.334239	2.7198	8	3.82711	0.5173	3.82622	0.937099	0	1	67.39
84	2018	0.006332	1.16061	0.809369	1.4155	1.53193	1.28398	25.02	0.57019	0.012411	15	25	0.92957	1.48264	0.33179	3.00208	8	3.85986	0.512699	3.89263	0.912862	0	1	67.39
84	2019	0.008182	1.17651	0.849627	1.1788	1.88696	1.3659	25.05	0.546989	0.023945	15	26	0.928563	1.55205	0.319942	3.23734	8	3.89331	0.514934	3.90211	0.872236	0	1	67.39
84	2020	0.057624	1.35329	0.839542	1.4747	3.2632	1.49053	25.18	0.584238	0.030653	15	27	0.923014	1.70433	0.317902	3.41219	8	3.90276	0.497449	3.87144	0.868008	0	1	67.39
84	2021	0.020815	1.17961	0.745206	1.8157	1.75253	1.32093	25.46	0.713438	-0.039141	10	28	0.927352	1.68484	0.341813	3.72719	8	3.87095	0.513301	3.85946	0.969103	0	1	67.39
85	2016	0.056114	1.357	1.42262	1.8559	1.45128	1.52293	22.53	0.179453	0.175939	9	23	0.919427	1.42825	0.326083	2.30414	6	4.11704	0.49105	4.11772	2.01774	0	0	13.47
85	2017	0.026136	0.994763	0.932726	1.0187	1.42396	1.2904	22.46	0.15437	0.131403	9	24	0.925364	1.44383	0.334239	2.7198	7	4.15772	0.5173	4.15783	2.00035	0	0	13.47
85	2018	0.00079	1.16061	0.809369	1.4155	1.53193	1.28398	22.44	0.223124	0.067849	9	25	0.92957	1.48264	0.33179	3.00208	7	4.19781	0.512699	4.22786	1.39223	0	0	13.47
85	2019	0.011549	1.17651	0.849627	1.1788	1.88696	1.3659	22.54	0.205303	0.049141	9	26	0.928563	1.55205	0.319942	3.23734	7	4.23688	0.514934	4.07706	1.18848	0	0	13.47
85	2020	0.03066	1.35329	0.839542	1.4747	3.2632	1.49053	22.87	0.259076	0.037816	9	27	0.923014	1.70433	0.317902	3.41219	6	4.26804	0.497449	4.19693	1.14657	0	0	13.47
85	2021	0.002334	1.17961	0.745206	1.8157	1.75253	1.32093	23	0.35292	0.027558	9	28	0.927352	1.68484	0.341813	3.72719	6	4.30196	0.513301	4.26171	1.06034	0	0	13.47
86	2016	0.030571	1.357	1.42262	1.8559	1.45128	1.52293	24.02	0.450682	0.044978	9	23	0.919427	1.42825	0.326083	2.30414	6	3.96273	0.49105	3.96305	0.953714	0	0	42.69
86	2017	0.020078	0.994763	0.932726	1.0187	1.42396	1.2904	24	0.480776	0.002987	9	24	0.925364	1.44383	0.334239	2.7198	6	4.00554	0.5173	4.00584	0.819329	0	0	42.69
86	2018	0.001897	1.16061	0.809369	1.4155	1.53193	1.28398	24.09	0.501899	0.022134	9	25	0.92957	1.48264	0.33179	3.00208	7	4.03342	0.512699	4.033	0.798647	0	0	42.81
86	2019	0.036572	1.17651	0.849627	1.1788	1.88696	1.3659	24.22	0.4456	0.032188	9	26	0.928563	1.55205	0.319942	3.23734	7	4.05373	0.514934	4.09004	0.814639	0	0	54.93
86	2020	0.015542	1.35329	0.839542	1.4747	3.2632	1.49053	24.24	0.425592	0.039438	9	27	0.923014	1.70433	0.317902	3.41219	7	4.08996	0.497449	4.09818	0.768451	0	0	54.1
86	2021	0.071117	1.17961	0.745206	1.8157	1.75253	1.32093	24.43	0.589031	-0.054087	9	28	0.927352	1.68484	0.341813	3.72719	7	4.0988	0.513301	4.05321	0.920742	0	0	54.93
87	2016	0.005767	1.357	1.42262	1.8559	1.45128	1.52293	22.55	0.152379	0.048098	7	23	0.919427	1.42825	0.326083	2.30414	7	4.07682	0.49105	4.11538	1.40345	0	0	56.62
87	2017	0.021739	0.994763	0.932726	1.0187	1.42396	1.2904	22.63	0.175362	0.047834	7	24	0.925364	1.44383	0.334239	2.7198	7	4.11529	0.5173	4.1452	1.30502	0	0	68.73
87	2018	0.051861	1.16061	0.809369	1.4155	1.53193	1.28398	22.93	0.330266	0.045721	9	25	0.92957	1.48264	0.33179	3.00208	7	4.1452	0.512699	4.17537	0.932613	0	0	68.73
87	2019	0.124344	1.17651	0.849627	1.1788	1.88696	1.3659	23.11	0.40869	0.043923	9	26	0.928563	1.55205	0.319942	3.23734	7	4.17534	0.514934	4.18356	0.969306	0	0	68.73
87	2020	0.137392	1.35329	0.839542	1.4747	3.2632	1.49053	23.51	0.576077	0.031968	9	27	0.923014	1.70433	0.317902	3.41219	8	4.1838	0.497449	4.07679	0.998159	0	0	68.73
87	2021	0.102	1.17961	0.745206	1.8157	1.75253	1.32093	23.78	0.660074	0.025388	8	28	0.927352	1.68484	0.341813	3.72719	9	4.19417	0.513301	4.19431	0.953154	0	0	68.73
88	2016	0.008899	1.357	1.42262	1.8559	1.45128	1.52293	21.72	0.294113	0.044809	4	23	0.919427	1.42825	0.326083	2.30414	6	4.09864	0.49105	4.26564	2.38133	0	0	37.3
88	2017	0.035468	0.994763	0.932726	1.0187	1.42396	1.2904	21.74	0.271909	0.060252	5	24	0.925364	1.44383	0.334239	2.7198	6	4.13981	0.5173	4.05893	2.0595	0	0	37.3
88	2018	0.031582	1.16061	0.809369	1.4155	1.53193	1.28398	21.86	0.34333	0.032637	5	25	0.92957	1.48264	0.33179	3.00208	6	4.18624	0.512699	4.10005	1.32202	0	0	37.3
88	2019	0.008255	1.17651	0.849627	1.1788	1.88696	1.3659	21.85	0.32825	0.008091	5	26	0.928563	1.55205	0.319942	3.23734	6	4.22572	0.514934	4.14609	1.29043	0	0	37.3
88	2020	0.006116	1.35329	0.839542	1.4747	3.2632	1.49053	21.78	0.37427	-0.086651	5	27	0.923014	1.70433	0.317902	3.41219	6	4.2624	0.497449	4.18564	1.54785	0	0	34.26
88	2021	0.013497	1.17961	0.745206	1.8157	1.75253	1.32093	21.85	0.376626	0.03486	5	28	0.927352	1.68484	0.341813	3.72719	6	4.30553	0.513301	4.22221	1.65794	0	0	34.26
89	2016	0.058299	1.357	1.42262	1.8559	1.45128	1.52293	22.36	0.544929	0.064026	6	23	0.919427	1.42825	0.326083	2.30414	7	4.07792	0.49105	4.11056	1.39581	0	0	40.96
89	2017	0.204042	0.994763	0.932726	1.0187	1.42396	1.2904	22.8	0.516107	0.050302	7	24	0.925364	1.44383	0.334239	2.7198	5	4.11051	0.5173	4.14867	1.87851	0	0	37.46
89	2018	0.044382	1.16061	0.809369	1.4155	1.53193	1.28398	22.85	0.493778	0.052907	7	25	0.92957	1.48264	0.33179	3.00208	6	4.14854	0.512699	4.18473	1.21421	0	0	37.46
89	2019	0.047362	1.17651	0.849627	1.1788	1.88696	1.3659	22.94	0.464441	0.063265	6	26	0.928563	1.55205	0.319942	3.23734	6	4.18487	0.514934	4.25599	1.23351	0	0	32.45
89	2020	0.023384	1.35329	0.839542	1.4747	3.2632	1.49053	23.01	0.460148	0.04927	6	27	0.923014	1.70433	0.317902	3.41219	5	4.22138	0.497449	4.07793	1.0079	0	0	32.45
89	2021	0.015354	1.17961	0.745206	1.8157	1.75253	1.32093	23.1	0.431598	0.000525	5	28	0.927352	1.68484	0.341813	3.72719	4	4.25583	0.513301	4.22118	1.36841	0	0	29.7
90	2016	0.015584	1.357	1.42262	1.8559	1.45128	1.52293	21.59	0.348942	0.021058	8	23	0.919427	1.42825	0.326083	2.30414	6	4.05064	0.49105	4.16796	2.04941	0	0	30.31
90	2017	0.004849	0.994763	0.932726	1.0187	1.42396	1.2904	21.46	0.21483	0.058653	8	24	0.925364	1.44383	0.334239	2.7198	6	4.08085	0.5173	4.26061	1.81223	0	0	30.31
90	2018	0.021969	1.16061	0.809369	1.4155	1.53193	1.28398	21.48	0.231998	0.014458	7	25	0.92957	1.48264	0.33179	3.00208	6	4.12275	0.512699	4.05076	1.25747	0	0	32.31
90	2019	0.011908	1.17651	0.849627	1.1788	1.88696	1.3659	21.55	0.265587	0.02006	9	26	0.928563	1.55205	0.319942	3.23734	6	4.16772	0.514934	4.08115	1.18364	0	0	32.31
90	2020	0.016433	1.35329	0.839542	1.4747	3.2632	1.49053	21.54	0.20753	0.03694	9	27	0.923014	1.70433	0.317902	3.41219	5	4.20725	0.497449	4.12272	1.10068	0	0	32.31
90	2021	0.008983	1.17961	0.745206	1.8157	1.75253	1.32093	21.75	0.340219	0.018648	9	28	0.927352	1.68484	0.341813	3.72719	5	4.26042	0.513301	4.20724	1.05967	0	0	32.31
91	2016	0.013021	1.357	1.42262	1.8559	1.45128	1.52293	23.92	0.493372	0.05381	9	23	0.919427	1.42825	0.326083	2.30414	8	3.97646	0.49105	3.97668	1.30629	0	1	41.03
91	2017	0.004543	0.994763	0.932726	1.0187	1.42396	1.2904	24	0.52348	0.026188	9	24	0.925364	1.44383	0.334239	2.7198	8	4.0064	0.5173	4.00584	0.979944	0	1	41.03
91	2018	0.024053	1.16061	0.809369	1.4155	1.53193	1.28398	23.88	0.556152	0.003925	10	25	0.92957	1.48264	0.33179	3.00208	8	4.06242	0.512699	4.09799	0.940426	0	1	41.03
91	2019	0.018152	1.17651	0.849627	1.1788	1.88696	1.3659	23.91	0.568016	0.006083	9	26	0.928563	1.55205	0.319942	3.23734	8	4.09751	0.514934	4.16584	0.939066	0	1	41.03
91	2020	0.004616	1.35329	0.839542	1.4747	3.2632	1.49053	24.06	0.610204	0.019539	9	27	0.923014	1.70433	0.317902	3.41219	8	4.11706	0.497449	4.06189	1.06581	0	1	41.03
91	2021	0.016107	1.17961	0.745206	1.8157	1.75253	1.32093	24	0.675427	0.021782	9	28	0.927352	1.68484	0.341813	3.72719	8	4.16653	0.513301	4.11736	1.07803	0	1	41.03
92	2016	0.009212	1.357	1.42262	1.8559	1.45128	1.52293	22.11	0.486747	0.026719	11	22	0.919427	1.42825	0.326083	2.30414	7	4.07476	0.49105	4.0347	1.53903	0	0	34.33
92	2017	0.013766	0.994763	0.932726	1.0187	1.42396	1.2904	22.16	0.49669	0.032008	11	23	0.925364	1.44383	0.334239	2.7198	7	4.11583	0.5173	4.07578	1.2793	0	0	34.33
92	2018	0.014794	1.16061	0.809369	1.4155	1.53193	1.28398	22.2	0.508004	0.035623	11	24	0.92957	1.48264	0.33179	3.00208	7	4.15649	0.512699	4.11648	1.03873	0	0	35.77
92	2019	0.001677	1.17651	0.849627	1.1788	1.88696	1.3659	22.26	0.483675	0.042358	11	25	0.928563	1.55205	0.319942	3.23734	7	4.19726	0.514934	4.15728	1.05981	0	0	35.77
92	2020	0.009523	1.35329	0.839542	1.4747	3.2632	1.49053	22.33	0.469686	0.040709	11	26	0.923014	1.70433	0.317902	3.41219	7	4.23784	0.497449	4.19783	1.12337	0	0	35.77
92	2021	0.012026	1.17961	0.745206	1.8157	1.75253	1.32093	22.42	0.488661	0.036086	11	27	0.927352	1.68484	0.341813	3.72719	7	4.27792	0.513301	4.23791	1.26519	0	0	35.77
93	2016	0.003525	1.357	1.42262	1.8559	1.45128	1.52293	22.93	0.305095	0.024605	15	22	0.919427	1.42825	0.326083	2.30414	7	4.06543	0.49105	4.0252	1.17961	0	0	46.42
93	2017	0.003759	0.994763	0.932726	1.0187	1.42396	1.2904	23.01	0.299799	0.056342	13	23	0.925364	1.44383	0.334239	2.7198	6	4.10135	0.5173	4.15958	1.08188	0	0	46.42
93	2018	0.01728	1.16061	0.809369	1.4155	1.53193	1.28398	23.04	0.279271	0.056613	15	24	0.92957	1.48264	0.33179	3.00208	7	4.1396	0.512699	4.19455	0.902763	0	0	46.42
93	2019	0.017469	1.17651	0.849627	1.1788	1.88696	1.3659	23.11	0.285366	0.048244	15	25	0.928563	1.55205	0.319942	3.23734	7	4.1753	0.514934	4.06118	0.827361	0	0	46.42
93	2020	0.009664	1.35329	0.839542	1.4747	3.2632	1.49053	23.33	0.369849	0.032892	14	26	0.923014	1.70433	0.317902	3.41219	6	4.19965	0.497449	4.09953	0.912045	0	0	46.42
93	2021	0.002045	1.17961	0.745206	1.8157	1.75253	1.32093	23.39	0.387447	0.050312	15	27	0.927352	1.68484	0.341813	3.72719	1	4.23444	0.513301	4.13537	0.950261	0	0	45.15
94	2016	0.03381	1.357	1.42262	1.8559	1.45128	1.52293	20.81	0.154088	0.004284	9	23	0.919427	1.42825	0.326083	2.30414	7	3.97068	0.49105	3.97125	4.05862	0	0	24.57
94	2017	0.028825	0.994763	0.932726	1.0187	1.42396	1.2904	20.88	0.209542	0.002442	9	24	0.925364	1.44383	0.334239	2.7198	7	4.02009	0.5173	4.07061	2.93286	0	0	24.57
94	2018	0.018928	1.16061	0.809369	1.4155	1.53193	1.28398	20.96	0.287817	0.001618	9	25	0.92957	1.48264	0.33179	3.00208	7	4.07076	0.512699	4.02053	1.92632	0	0	24.57
94	2019	0.02597	1.17651	0.849627	1.1788	1.88696	1.3659	21	0.310079	0.004597	8	26	0.928563	1.55205	0.319942	3.23734	7	4.11541	0.514934	4.11544	1.8274	0	0	24.57
94	2020	0.005699	1.35329	0.839542	1.4747	3.2632	1.49053	21.12	0.382912	0.004988	9	27	0.923014	1.70433	0.317902	3.41219	7	4.16905	0.497449	4.16912	1.61073	0	0	24.57
94	2021	0.03309	1.17961	0.745206	1.8157	1.75253	1.32093	21.13	0.387348	0.005501	8	28	0.927352	1.68484	0.341813	3.72719	7	4.21072	0.513301	4.2102	1.81874	0	0	24.57
95	2016	0.036996	1.357	1.42262	1.8559	1.45128	1.52293	22.97	0.507574	0.02686	9	22	0.919427	1.42825	0.326083	2.30414	7	4.02304	0.49105	4.0966	1.44493	0	0	40.43
95	2017	0.012358	0.994763	0.932726	1.0187	1.42396	1.2904	23.1	0.537705	0.029677	9	23	0.925364	1.44383	0.334239	2.7198	6	4.05628	0.5173	4.13599	1.54816	0	0	40.43
95	2018	0.002152	1.16061	0.809369	1.4155	1.53193	1.28398	23.09	0.530334	0.004419	8	24	0.92957	1.48264	0.33179	3.00208	7	4.09641	0.512699	4.20655	1.3606	0	0	40.43
95	2019	0.002135	1.17651	0.849627	1.1788	1.88696	1.3659	23.1	0.505153	0.035475	9	25	0.928563	1.55205	0.319942	3.23734	7	4.13607	0.514934	4.02326	1.81594	0	0	40.14
95	2020	0.004134	1.35329	0.839542	1.4747	3.2632	1.49053	23.21	0.528217	0.038698	10	26	0.923014	1.70433	0.317902	3.41219	5	4.16854	0.497449	4.05599	1.77486	0	0	39.92
95	2021	0.007145	1.17961	0.745206	1.8157	1.75253	1.32093	23.24	0.51487	0.031223	10	27	0.927352	1.68484	0.341813	3.72719	6	4.20635	0.513301	4.16871	1.51283	0	0	39.76
96	2016	0.104608	1.357	1.42262	1.8559	1.45128	1.52293	23.17	0.589862	0.077317	9	22	0.919427	1.42825	0.326083	2.30414	8	4.05167	0.49105	4.14829	3.22693	0	0	51.53
96	2017	0.005891	0.994763	0.932726	1.0187	1.42396	1.2904	23.17	0.532298	0.080103	8	23	0.925364	1.44383	0.334239	2.7198	8	4.0916	0.5173	4.01148	2.95607	0	0	56.5
96	2018	0.002551	1.16061	0.809369	1.4155	1.53193	1.28398	23.21	0.546613	0.062125	9	24	0.92957	1.48264	0.33179	3.00208	8	4.12856	0.512699	4.05148	1.71657	0	0	56.51
96	2019	0.011937	1.17651	0.849627	1.1788	1.88696	1.3659	23.21	0.54705	0.045383	9	25	0.928563	1.55205	0.319942	3.23734	8	4.16868	0.514934	4.08871	1.7762	0	0	56.51
96	2020	0.012916	1.35329	0.839542	1.4747	3.2632	1.49053	23.46	0.428987	0.028637	9	26	0.923014	1.70433	0.317902	3.41219	8	4.18797	0.497449	4.12871	1.47505	0	0	63.76
96	2021	0.018966	1.17961	0.745206	1.8157	1.75253	1.32093	23.55	0.477766	0.041688	9	27	0.927352	1.68484	0.341813	3.72719	8	4.22004	0.513301	4.17963	1.60739	0	0	63.97
97	2016	0.002957	1.357	1.42262	1.8559	1.45128	1.52293	21.56	0.457936	0.045914	9	22	0.919427	1.42825	0.326083	2.30414	6	4.08866	0.49105	4.00867	3.59624	0	0	42.31
97	2017	0.015909	0.994763	0.932726	1.0187	1.42396	1.2904	21.74	0.495297	0.032028	8	23	0.925364	1.44383	0.334239	2.7198	6	4.14029	0.5173	4.10272	2.331	0	0	41.73
97	2018	0.004126	1.16061	0.809369	1.4155	1.53193	1.28398	21.79	0.483476	0.034104	9	24	0.92957	1.48264	0.33179	3.00208	6	4.18277	0.512699	4.19158	1.63843	0	0	41.68
97	2019	0.017278	1.17651	0.849627	1.1788	1.88696	1.3659	21.9	0.496983	0.030114	9	25	0.928563	1.55205	0.319942	3.23734	6	4.22763	0.514934	4.23395	1.85292	0	0	41.69
97	2020	0.069428	1.35329	0.839542	1.4747	3.2632	1.49053	22	0.522123	0.030871	9	26	0.923014	1.70433	0.317902	3.41219	6	4.27146	0.497449	4.06005	1.72902	0	0	41.69
97	2021	0.049965	1.17961	0.745206	1.8157	1.75253	1.32093	22.08	0.527199	0.029378	9	27	0.927352	1.68484	0.341813	3.72719	6	4.31399	0.513301	4.14783	1.8277	0	0	40.64
98	2016	0.141271	1.357	1.42262	1.8559	1.45128	1.52293	21.01	0.262776	0.167695	9	22	0.919427	1.42825	0.326083	2.30414	6	4.03668	0.49105	4.09235	4.35902	0	0	40.55
98	2017	0.005889	0.994763	0.932726	1.0187	1.42396	1.2904	21.18	0.334427	0.051638	9	23	0.925364	1.44383	0.334239	2.7198	6	4.09497	0.5173	3.95663	2.30776	0	0	40.55
98	2018	0.00281	1.16061	0.809369	1.4155	1.53193	1.28398	21.11	0.265447	0.03079	9	24	0.92957	1.48264	0.33179	3.00208	4	4.12777	0.512699	4.01549	1.52307	0	0	40.55
98	2019	0.003527	1.17651	0.849627	1.1788	1.88696	1.3659	21.15	0.263261	0.04218	9	25	0.928563	1.55205	0.319942	3.23734	5	4.1728	0.514934	4.04803	1.78202	0	0	40.55
98	2020	0.007624	1.35329	0.839542	1.4747	3.2632	1.49053	21.19	0.247254	0.03467	9	26	0.923014	1.70433	0.317902	3.41219	3	4.21612	0.497449	4.13653	1.54103	0	0	40.55
98	2021	0.008407	1.17961	0.745206	1.8157	1.75253	1.32093	21.2	0.213528	0.04435	8	27	0.927352	1.68484	0.341813	3.72719	5	4.2573	0.513301	4.17755	2.01324	0	0	40.55
99	2016	0.036339	1.357	1.42262	1.8559	1.45128	1.52293	23.34	0.186441	0.142584	11	22	0.919427	1.42825	0.326083	2.30414	8	3.99887	0.49105	3.99877	3.56966	0	0	28.11
99	2017	0.077836	0.994763	0.932726	1.0187	1.42396	1.2904	23.71	0.224905	0.13171	11	23	0.925364	1.44383	0.334239	2.7198	8	4.00287	0.5173	4.033	4.94127	0	0	26.02
99	2018	0.008307	1.16061	0.809369	1.4155	1.53193	1.28398	23.84	0.242457	0.155296	11	24	0.92957	1.48264	0.33179	3.00208	8	4.02678	0.512699	4.0025	2.87119	0	0	26.02
99	2019	0.166869	1.17651	0.849627	1.1788	1.88696	1.3659	24.09	0.323833	0.16052	11	25	0.928563	1.55205	0.319942	3.23734	8	4.03332	0.514934	4.02696	4.70226	0	0	26.02
99	2020	0.077263	1.35329	0.839542	1.4747	3.2632	1.49053	24.28	0.337835	0.170199	11	26	0.923014	1.70433	0.317902	3.41219	8	4.04377	0.497449	4.04359	9.79748	0	0	26.02
99	2021	0.017757	1.17961	0.745206	1.8157	1.75253	1.32093	24.49	0.348852	0.183683	11	27	0.927352	1.68484	0.341813	3.72719	8	4.04759	0.513301	4.04748	8.95152	0	0	26.02
100	2016	0.011684	1.357	1.42262	1.8559	1.45128	1.52293	22.04	0.371122	0.017106	9	22	0.919427	1.42825	0.326083	2.30414	6	4.03278	0.49105	4.03283	1.61566	0	0	30.43
100	2017	0.002089	0.994763	0.932726	1.0187	1.42396	1.2904	22.04	0.391518	0.012626	9	23	0.925364	1.44383	0.334239	2.7198	6	4.0728	0.5173	4.11124	1.13533	0	0	30.43
100	2018	0.008169	1.16061	0.809369	1.4155	1.53193	1.28398	21.99	0.417794	0.017641	9	24	0.92957	1.48264	0.33179	3.00208	6	4.11121	0.512699	4.15054	0.938393	0	0	30.43
100	2019	0.008373	1.17651	0.849627	1.1788	1.88696	1.3659	21.97	0.389327	0.007161	8	25	0.928563	1.55205	0.319942	3.23734	6	4.15064	0.514934	4.19446	1.01759	0	0	30.43
100	2020	0.028767	1.35329	0.839542	1.4747	3.2632	1.49053	22.1	0.419966	0.013229	9	26	0.923014	1.70433	0.317902	3.41219	6	4.1944	0.497449	4.07283	1.07476	0	0	30.43
100	2021	0.002453	1.17961	0.745206	1.8157	1.75253	1.32093	22.3	0.362813	0.021178	9	27	0.927352	1.68484	0.341813	3.72719	6	4.23768	0.513301	4.23765	1.05613	0	0	32.26
101	2016	0.012836	1.357	1.42262	1.8559	1.45128	1.52293	23.62	0.470243	0.000713	9	22	0.919427	1.42825	0.326083	2.30414	6	4.01192	0.49105	4.02643	0.954718	0	0	28.8
101	2017	0.005689	0.994763	0.932726	1.0187	1.42396	1.2904	23.48	0.476495	-0.089613	9	23	0.925364	1.44383	0.334239	2.7198	6	4.06616	0.5173	4.09215	0.953515	0	0	28.8
101	2018	0.023451	1.16061	0.809369	1.4155	1.53193	1.28398	23.16	0.495849	-0.198401	9	24	0.92957	1.48264	0.33179	3.00208	6	4.13202	0.512699	4.13599	0.801871	0	0	28.8
101	2019	0.08683	1.17651	0.849627	1.1788	1.88696	1.3659	23.1	0.466688	0.009098	9	25	0.928563	1.55205	0.319942	3.23734	6	4.17623	0.514934	4.18473	0.756773	0	0	28.8
101	2020	0.033561	1.35329	0.839542	1.4747	3.2632	1.49053	22.94	0.518158	-0.139252	9	26	0.923014	1.70433	0.317902	3.41219	6	4.22457	0.497449	3.9724	1.06102	0	0	28.8
101	2021	0.109326	1.17961	0.745206	1.8157	1.75253	1.32093	22.83	0.445324	0.016442	9	27	0.927352	1.68484	0.341813	3.72719	6	4.26952	0.513301	4.22945	1.61666	0	0	28.8
102	2016	0.014239	1.357	1.42262	1.8559	1.45128	1.52293	21.74	0.377309	0.069721	5	22	0.919427	1.42825	0.326083	2.30414	6	4.09998	0.49105	4.02005	2.7963	0	0	16.52
102	2017	0.016358	0.994763	0.932726	1.0187	1.42396	1.2904	21.8	0.415724	0.01076	5	23	0.925364	1.44383	0.334239	2.7198	6	4.1433	0.5173	4.21408	1.41542	0	0	16.55
102	2018	0.000817	1.16061	0.809369	1.4155	1.53193	1.28398	21.97	0.507999	0.011452	5	24	0.92957	1.48264	0.33179	3.00208	7	4.19044	0.512699	4.06323	1.07536	0	0	19.7
102	2019	0.005865	1.17651	0.849627	1.1788	1.88696	1.3659	21.8	0.40997	0.018919	5	25	0.928563	1.55205	0.319942	3.23734	7	4.22319	0.514934	4.11054	1.09065	0	0	19.71
102	2020	0.004295	1.35329	0.839542	1.4747	3.2632	1.49053	21.86	0.493365	-0.038713	5	26	0.923014	1.70433	0.317902	3.41219	6	4.26599	0.497449	4.14323	1.07365	0	0	19.95
102	2021	0.001121	1.17961	0.745206	1.8157	1.75253	1.32093	21.64	0.332344	0.054309	5	27	0.927352	1.68484	0.341813	3.72719	6	4.29425	0.513301	4.18609	1.14052	0	0	19.95
103	2016	0.089249	1.357	1.42262	1.8559	1.45128	1.52293	21.18	0.170435	0.06495	7	22	0.919427	1.42825	0.326083	2.30414	6	3.97533	0.49105	4.09549	4.48036	0	0	41.55
103	2017	0.14417	0.994763	0.932726	1.0187	1.42396	1.2904	20.91	0.15271	-0.234639	7	23	0.925364	1.44383	0.334239	2.7198	6	3.98483	0.5173	4.15536	6.27407	0	0	41.55
103	2018	0.067518	1.16061	0.809369	1.4155	1.53193	1.28398	21.23	0.311863	0.064595	7	24	0.92957	1.48264	0.33179	3.00208	5	4.06091	0.512699	3.97549	1.88906	0	0	41.55
103	2019	0.085153	1.17651	0.849627	1.1788	1.88696	1.3659	21.18	0.277351	0.068172	7	25	0.928563	1.55205	0.319942	3.23734	5	4.09593	0.514934	3.98437	2.35567	0	0	41.55
103	2020	0.499457	1.35329	0.839542	1.4747	3.2632	1.49053	21.39	0.106346	0.355071	6	26	0.923014	1.70433	0.317902	3.41219	5	4.15516	0.497449	4.06057	2.47089	0	0	41.55
103	2021	0.116107	1.17961	0.745206	1.8157	1.75253	1.32093	21.34	0.120657	0.021219	7	27	0.927352	1.68484	0.341813	3.72719	5	4.19106	0.513301	4.19098	2.99805	0	0	41.55
104	2016	0.011034	1.357	1.42262	1.8559	1.45128	1.52293	23.57	0.223899	0.099978	11	18	0.919427	1.42825	0.326083	2.30414	8	4.05741	0.49105	3.8402	1.47605	0	0	20.22
104	2017	0.002966	0.994763	0.932726	1.0187	1.42396	1.2904	23.73	0.241196	0.130849	11	19	0.925364	1.44383	0.334239	2.7198	8	4.08015	0.5173	3.92164	1.3526	0	0	20.22
104	2018	0.007358	1.16061	0.809369	1.4155	1.53193	1.28398	23.76	0.212524	0.118049	11	20	0.92957	1.48264	0.33179	3.00208	8	4.11638	0.512699	3.95879	1.0177	0	0	20.22
104	2019	0.005087	1.17651	0.849627	1.1788	1.88696	1.3659	23.9	0.270206	0.096114	11	21	0.928563	1.55205	0.319942	3.23734	8	4.13936	0.514934	3.81761	1.02169	0	0	20.22
104	2020	0.014298	1.35329	0.839542	1.4747	3.2632	1.49053	24.03	0.312834	0.103205	11	22	0.923014	1.70433	0.317902	3.41219	8	4.16136	0.497449	3.8767	1.09774	0	0	20.22
104	2021	0.009262	1.17961	0.745206	1.8157	1.75253	1.32093	24.05	0.286304	0.094719	11	23	0.927352	1.68484	0.341813	3.72719	8	4.19816	0.513301	3.8993	1.00529	0	0	20.23
105	2016	0.022215	1.357	1.42262	1.8559	1.45128	1.52293	23.23	0.397495	0.039156	9	21	0.919427	1.42825	0.326083	2.30414	6	4.24728	0.49105	4.00354	1.13461	0	0	54.09
105	2017	0.019852	0.994763	0.932726	1.0187	1.42396	1.2904	23.28	0.385631	0.045881	9	22	0.925364	1.44383	0.334239	2.7198	6	4.28386	0.5173	4.01862	1.06415	0	0	54.09
105	2018	0.028861	1.16061	0.809369	1.4155	1.53193	1.28398	23.56	0.389903	0.041542	9	23	0.92957	1.48264	0.33179	3.00208	6	4.29828	0.512699	4.0524	1.01001	0	0	47.42
105	2019	0.022945	1.17651	0.849627	1.1788	1.88696	1.3659	23.62	0.409545	0.058953	9	24	0.928563	1.55205	0.319942	3.23734	5	4.3322	0.514934	4.08476	1.07867	0	0	47.42
105	2020	0.023789	1.35329	0.839542	1.4747	3.2632	1.49053	23.69	0.380234	0.060711	9	25	0.923014	1.70433	0.317902	3.41219	5	4.36483	0.497449	4.08445	1.20476	0	0	63.06
105	2021	0.098584	1.17961	0.745206	1.8157	1.75253	1.32093	24.01	0.508957	0.042858	9	26	0.927352	1.68484	0.341813	3.72719	6	4.36378	0.513301	3.96728	0.998032	0	0	63.11
106	2016	0.016187	1.357	1.42262	1.8559	1.45128	1.52293	23.07	0.656792	0.001416	10	20	0.919427	1.42825	0.326083	2.30414	7	3.93793	0.49105	3.9378	1.09683	0	0	25.33
106	2017	0.012442	0.994763	0.932726	1.0187	1.42396	1.2904	23	0.656262	-0.022818	10	21	0.925364	1.44383	0.334239	2.7198	7	3.98187	0.5173	4.0178	1.02901	0	0	25.33
106	2018	0.00546	1.16061	0.809369	1.4155	1.53193	1.28398	23.07	0.674157	0.008412	10	22	0.92957	1.48264	0.33179	3.00208	6	4.01763	0.512699	4.05721	0.922015	0	0	25.33
106	2019	0.001898	1.17651	0.849627	1.1788	1.88696	1.3659	23.08	0.646081	0.012874	8	23	0.928563	1.55205	0.319942	3.23734	6	4.05741	0.514934	3.98171	0.989553	0	0	25.33
106	2020	0.030137	1.35329	0.839542	1.4747	3.2632	1.49053	23.17	0.576066	0.098858	9	24	0.923014	1.70433	0.317902	3.41219	5	4.09168	0.497449	4.09148	1.0309	0	0	24.63
106	2021	0.06126	1.17961	0.745206	1.8157	1.75253	1.32093	23.28	0.538593	0.028721	10	25	0.927352	1.68484	0.341813	3.72719	6	4.12364	0.513301	4.12354	0.995813	0	0	27.76
107	2016	0.326609	1.357	1.42262	1.8559	1.45128	1.52293	20.26	0.581474	0.079451	7	20	0.919427	1.42825	0.326083	2.30414	6	3.88416	0.49105	3.88835	7.537	0	0	18.61
107	2017	0.02045	0.994763	0.932726	1.0187	1.42396	1.2904	20.59	0.332371	0.011337	7	21	0.925364	1.44383	0.334239	2.7198	6	3.97911	0.5173	4.03438	4.37104	0	0	29
107	2018	0.022199	1.16061	0.809369	1.4155	1.53193	1.28398	20.52	0.290081	-0.046755	7	22	0.92957	1.48264	0.33179	3.00208	6	4.00846	0.512699	3.76374	2.41585	0	0	29.41
107	2019	0.032968	1.17651	0.849627	1.1788	1.88696	1.3659	20.56	0.265232	0.050124	7	23	0.928563	1.55205	0.319942	3.23734	6	4.05421	0.514934	3.85937	3.46819	0	0	29.41
107	2020	0.020157	1.35329	0.839542	1.4747	3.2632	1.49053	20.61	0.277164	0.025469	7	24	0.923014	1.70433	0.317902	3.41219	7	4.10231	0.497449	3.9347	2.55273	0	0	29.41
107	2021	0.000245	1.17961	0.745206	1.8157	1.75253	1.32093	20.69	0.294996	0.036616	7	25	0.927352	1.68484	0.341813	3.72719	7	4.15446	0.513301	3.98244	2.73894	0	0	29.41
108	2016	0.12139	1.357	1.42262	1.8559	1.45128	1.52293	24.12	0.612976	0.022796	9	20	0.919427	1.42825	0.326083	2.30414	6	4.18905	0.49105	3.86099	1.04159	0	0	31.27
108	2017	0.038831	0.994763	0.932726	1.0187	1.42396	1.2904	24.17	0.611733	0.025695	9	21	0.925364	1.44383	0.334239	2.7198	5	4.22026	0.5173	3.88683	1.09942	0	0	31.27
108	2018	0.002837	1.16061	0.809369	1.4155	1.53193	1.28398	24.26	0.623772	0.024997	9	22	0.92957	1.48264	0.33179	3.00208	6	4.24747	0.512699	3.91197	0.921342	0	0	31.27
108	2019	0.047752	1.17651	0.849627	1.1788	1.88696	1.3659	24.35	0.640408	0.024174	9	23	0.928563	1.55205	0.319942	3.23734	6	4.2726	0.514934	3.82856	0.955488	0	0	31.27
108	2020	0.007804	1.35329	0.839542	1.4747	3.2632	1.49053	24.39	0.638227	0.026035	8	24	0.923014	1.70433	0.317902	3.41219	6	4.30501	0.497449	3.94515	1.13316	0	0	31.27
108	2021	0.036637	1.17961	0.745206	1.8157	1.75253	1.32093	24.41	0.625136	0.029307	9	25	0.927352	1.68484	0.341813	3.72719	6	4.34232	0.513301	3.98168	1.31977	0	0	31.27
109	2016	0.037819	1.357	1.42262	1.8559	1.45128	1.52293	20.91	0.448156	-0.070327	11	20	0.919427	1.42825	0.326083	2.30414	6	3.86387	0.49105	3.86437	4.98421	0	0	54.43
109	2017	0.17497	0.994763	0.932726	1.0187	1.42396	1.2904	21.35	0.590115	0.014812	11	21	0.925364	1.44383	0.334239	2.7198	6	3.95225	0.5173	3.95187	2.10708	0	0	53.05
109	2018	0.049639	1.16061	0.809369	1.4155	1.53193	1.28398	21.33	0.616965	-0.053116	9	22	0.92957	1.48264	0.33179	3.00208	5	3.98978	0.512699	4.01128	1.66773	0	0	52.99
109	2019	0.01607	1.17651	0.849627	1.1788	1.88696	1.3659	21.14	0.749768	-0.21254	9	23	0.928563	1.55205	0.319942	3.23734	6	4.01181	0.514934	3.99007	2.32761	0	0	52.13
109	2020	0.051766	1.35329	0.839542	1.4747	3.2632	1.49053	21.18	0.369118	0.008495	9	24	0.923014	1.70433	0.317902	3.41219	6	4.05576	0.497449	4.05549	1.7978	0	0	34.69
109	2021	0.034826	1.17961	0.745206	1.8157	1.75253	1.32093	21.03	0.403466	-0.129654	6	25	0.927352	1.68484	0.341813	3.72719	6	4.07933	0.513301	4.07898	3.0672	0	0	34.99
110	2016	0.093635	1.357	1.42262	1.8559	1.45128	1.52293	22.89	0.319987	0.097333	9	20	0.919427	1.42825	0.326083	2.30414	8	3.94697	0.49105	3.94701	2.68647	0	0	53.89
110	2017	0.040351	0.994763	0.932726	1.0187	1.42396	1.2904	23.04	0.326182	0.116739	9	21	0.925364	1.44383	0.334239	2.7198	8	3.97947	0.5173	4.05133	3.24365	0	0	53.89
110	2018	0.015251	1.16061	0.809369	1.4155	1.53193	1.28398	23.25	0.35813	0.139163	9	22	0.92957	1.48264	0.33179	3.00208	8	4.00582	0.512699	3.97953	2.33977	0	0	53.89
110	2019	0.000571	1.17651	0.849627	1.1788	1.88696	1.3659	23.35	0.320024	0.155559	9	23	0.928563	1.55205	0.319942	3.23734	8	4.03768	0.514934	4.00581	4.62754	0	0	53.89
110	2020	0.022977	1.35329	0.839542	1.4747	3.2632	1.49053	23.44	0.31197	0.121679	9	24	0.923014	1.70433	0.317902	3.41219	8	4.06979	0.497449	4.03794	7.90058	0	0	53.89
110	2021	0.014622	1.17961	0.745206	1.8157	1.75253	1.32093	23.96	0.321237	0.093411	9	25	0.927352	1.68484	0.341813	3.72719	8	4.0515	0.513301	4.07012	4.46414	0	0	51.12
111	2016	0.005826	1.357	1.42262	1.8559	1.45128	1.52293	23	0.751378	0.002691	9	20	0.919427	1.42825	0.326083	2.30414	6	4.06147	0.49105	3.94171	1.21825	0	0	21.5
111	2017	0.021573	0.994763	0.932726	1.0187	1.42396	1.2904	23.08	0.759463	0.00869	9	21	0.925364	1.44383	0.334239	2.7198	6	4.097	0.5173	3.97721	1.28564	0	0	21.05
111	2018	0.021035	1.16061	0.809369	1.4155	1.53193	1.28398	23.18	0.693411	0.017184	9	22	0.92957	1.48264	0.33179	3.00208	7	4.1305	0.512699	4.0108	1.15561	0	0	26.02
111	2019	0.019168	1.17651	0.849627	1.1788	1.88696	1.3659	23.25	0.687569	0.013592	9	23	0.928563	1.55205	0.319942	3.23734	6	4.16564	0.514934	4.04581	1.20396	0	0	24.41
111	2020	0.005505	1.35329	0.839542	1.4747	3.2632	1.49053	23.22	0.661161	0.00089	11	24	0.923014	1.70433	0.317902	3.41219	6	4.20786	0.497449	4.088	1.20723	0	0	24.36
111	2021	0.016615	1.17961	0.745206	1.8157	1.75253	1.32093	23.3	0.674474	0.007242	11	25	0.927352	1.68484	0.341813	3.72719	6	4.24183	0.513301	4.12198	1.30517	0	0	32.88
112	2016	0.142792	1.357	1.42262	1.8559	1.45128	1.52293	23.55	0.459026	0.051524	9	20	0.919427	1.42825	0.326083	2.30414	8	3.89945	0.49105	3.89963	1.47565	0	0	42.1
112	2017	0.003429	0.994763	0.932726	1.0187	1.42396	1.2904	23.65	0.456978	0.048849	9	21	0.925364	1.44383	0.334239	2.7198	8	3.92867	0.5173	3.92918	1.32157	0	0	42.1
112	2018	0.060845	1.16061	0.809369	1.4155	1.53193	1.28398	23.76	0.466923	0.048214	5	22	0.92957	1.48264	0.33179	3.00208	8	3.95621	0.512699	3.9567	1.04214	0	0	42.18
112	2019	0.075037	1.17651	0.849627	1.1788	1.88696	1.3659	23.96	0.526595	0.043435	6	23	0.928563	1.55205	0.319942	3.23734	9	3.97193	0.514934	3.97133	1.07228	0	0	42.18
112	2020	0.071047	1.35329	0.839542	1.4747	3.2632	1.49053	24.15	0.574368	0.042848	9	24	0.923014	1.70433	0.317902	3.41219	9	3.98353	0.497449	3.98405	1.03854	0	0	42.18
112	2021	0.013185	1.17961	0.745206	1.8157	1.75253	1.32093	24.26	0.584369	0.043798	9	25	0.927352	1.68484	0.341813	3.72719	9	4.00609	0.513301	4.00683	1.13122	0	0	42.18
113	2016	0.188755	1.357	1.42262	1.8559	1.45128	1.52293	22.7	0.627498	0.01075	9	20	0.919427	1.42825	0.326083	2.30414	6	3.95359	0.49105	4.06118	1.34112	0	0	23.38
113	2017	0.141243	0.994763	0.932726	1.0187	1.42396	1.2904	22.85	0.665051	0.012167	9	21	0.925364	1.44383	0.334239	2.7198	6	3.98871	0.5173	4.10009	1.16105	0	0	23.87
113	2018	0.046704	1.16061	0.809369	1.4155	1.53193	1.28398	22.92	0.570377	0.003221	8	22	0.92957	1.48264	0.33179	3.00208	6	4.02582	0.512699	4.13537	0.931576	0	0	25.74
113	2019	0.072923	1.17651	0.849627	1.1788	1.88696	1.3659	23.01	0.63229	-0.031526	9	23	0.928563	1.55205	0.319942	3.23734	6	4.06097	0.514934	3.9537	1.02676	0	0	25.96
113	2020	0.026292	1.35329	0.839542	1.4747	3.2632	1.49053	23.03	0.650014	-0.007182	9	24	0.923014	1.70433	0.317902	3.41219	6	4.09999	0.497449	3.98867	0.997589	0	0	32.19
113	2021	0.050579	1.17961	0.745206	1.8157	1.75253	1.32093	23.11	0.71132	-0.036412	9	25	0.927352	1.68484	0.341813	3.72719	6	4.13557	0.513301	4.02566	1.03219	0	0	32.4
114	2016	0.040774	1.357	1.42262	1.8559	1.45128	1.52293	24.1	0.546095	0.066521	8	20	0.919427	1.42825	0.326083	2.30414	6	3.9117	0.49105	3.83153	1.05488	0	0	67.31
114	2017	0.00357	0.994763	0.932726	1.0187	1.42396	1.2904	24.16	0.583054	0.010021	9	21	0.925364	1.44383	0.334239	2.7198	6	3.94213	0.5173	3.86252	1.016	0	0	65.63
114	2018	0.006764	1.16061	0.809369	1.4155	1.53193	1.28398	24.18	0.577559	0.020772	9	22	0.92957	1.48264	0.33179	3.00208	7	3.97878	0.512699	3.89946	0.914777	0	0	65.63
114	2019	0.005906	1.17651	0.849627	1.1788	1.88696	1.3659	24.2	0.570936	0.02766	9	23	0.928563	1.55205	0.319942	3.23734	7	4.01633	0.514934	3.93635	0.903681	0	0	65.63
114	2020	0.012426	1.35329	0.839542	1.4747	3.2632	1.49053	24.25	0.565608	0.035619	9	24	0.923014	1.70433	0.317902	3.41219	7	4.04904	0.497449	3.96844	0.91618	0	0	65.63
114	2021	0.019767	1.17961	0.745206	1.8157	1.75253	1.32093	24.37	0.684943	-0.071298	9	25	0.927352	1.68484	0.341813	3.72719	7	4.06778	0.513301	3.98858	0.952324	0	0	65.63
115	2016	0.016624	1.357	1.42262	1.8559	1.45128	1.52293	21.77	0.068488	0.116654	9	20	0.919427	1.42825	0.326083	2.30414	6	4.02155	0.49105	3.94168	2.82412	0	0	29.88
115	2017	0.070883	0.994763	0.932726	1.0187	1.42396	1.2904	22.16	0.305247	0.095454	9	21	0.925364	1.44383	0.334239	2.7198	6	4.07583	0.5173	3.99578	1.77525	0	0	29.88
115	2018	0.029011	1.16061	0.809369	1.4155	1.53193	1.28398	22.03	0.420842	0.150308	9	22	0.92957	1.48264	0.33179	3.00208	5	4.11265	0.512699	4.11728	1.86015	0	0	31.3
115	2019	0.062782	1.17651	0.849627	1.1788	1.88696	1.3659	22.19	0.387562	0.128803	9	23	0.928563	1.55205	0.319942	3.23734	5	4.15637	0.514934	4.03253	2.48174	0	0	31.3
115	2020	0.027506	1.35329	0.839542	1.4747	3.2632	1.49053	22.26	0.4348	0.089025	9	24	0.923014	1.70433	0.317902	3.41219	5	4.19727	0.497449	4.07632	2.51051	0	0	31.3
115	2021	0.000842	1.17961	0.745206	1.8157	1.75253	1.32093	22.39	0.408645	0.111789	9	25	0.927352	1.68484	0.341813	3.72719	5	4.23796	0.513301	4.15796	1.88735	0	0	31.3
116	2016	0.010307	1.357	1.42262	1.8559	1.45128	1.52293	21.97	0.658364	0.012898	9	20	0.919427	1.42825	0.326083	2.30414	7	3.9504	0.49105	3.95054	1.51137	0	0	29.51
116	2017	0.085288	0.994763	0.932726	1.0187	1.42396	1.2904	22.46	0.562089	0.030983	9	21	0.925364	1.44383	0.334239	2.7198	7	3.99775	0.5173	4.10744	1.27574	0	0	22.46
116	2018	0.007764	1.16061	0.809369	1.4155	1.53193	1.28398	22.57	0.587193	0.014498	9	22	0.92957	1.48264	0.33179	3.00208	7	4.03648	0.512699	4.15126	1.08877	0	0	22.46
116	2019	0.015004	1.17651	0.849627	1.1788	1.88696	1.3659	22.86	0.669936	0.005959	9	23	0.928563	1.55205	0.319942	3.23734	5	4.06835	0.514934	3.99772	0.96569	0	0	22.46
116	2020	0.002611	1.35329	0.839542	1.4747	3.2632	1.49053	22.88	0.676494	0.002158	9	24	0.923014	1.70433	0.317902	3.41219	5	4.10724	0.497449	4.03649	0.916686	0	0	22.46
116	2021	0.015201	1.17961	0.745206	1.8157	1.75253	1.32093	22.78	0.666428	0.0046	9	25	0.927352	1.68484	0.341813	3.72719	6	4.15137	0.513301	4.06827	0.922856	0	0	22.46
117	2016	0.077536	1.357	1.42262	1.8559	1.45128	1.52293	21.81	0.326426	0.095694	8	20	0.919427	1.42825	0.326083	2.30414	9	4.0637	0.49105	3.98741	2.62129	0	0	48.13
117	2017	0.025178	0.994763	0.932726	1.0187	1.42396	1.2904	21.89	0.373694	0.065656	8	21	0.925364	1.44383	0.334239	2.7198	9	4.10727	0.5173	4.02783	1.62272	0	0	48.13
117	2018	0.000665	1.16061	0.809369	1.4155	1.53193	1.28398	21.9	0.346797	0.048252	8	22	0.92957	1.48264	0.33179	3.00208	8	4.1479	0.512699	4.07124	1.5352	0	0	48.13
117	2019	0.006222	1.17651	0.849627	1.1788	1.88696	1.3659	21.99	0.443476	0.016249	7	23	0.928563	1.55205	0.319942	3.23734	8	4.19137	0.514934	4.15341	1.74306	0	0	48.13
117	2020	0.015351	1.35329	0.839542	1.4747	3.2632	1.49053	21.89	0.51301	-0.115134	7	24	0.923014	1.70433	0.317902	3.41219	7	4.22757	0.497449	3.94373	1.65806	0	0	48.07
117	2021	0.00311	1.17961	0.745206	1.8157	1.75253	1.32093	22.06	0.54605	0.033725	8	25	0.927352	1.68484	0.341813	3.72719	8	4.27351	0.513301	4.10741	1.83534	0	0	48.07
118	2016	0.022441	1.357	1.42262	1.8559	1.45128	1.52293	23.01	0.62328	-0.044781	7	20	0.919427	1.42825	0.326083	2.30414	7	3.94141	0.49105	3.94118	1.30957	0	1	29.12
118	2017	0.23359	0.994763	0.932726	1.0187	1.42396	1.2904	22.7	0.490094	0.026359	7	21	0.925364	1.44383	0.334239	2.7198	7	3.99371	0.5173	3.9937	1.14277	0	1	29.12
118	2018	0.049902	1.16061	0.809369	1.4155	1.53193	1.28398	22.61	0.433104	0.012871	7	22	0.92957	1.48264	0.33179	3.00208	7	4.03583	0.512699	4.03579	0.991274	0	1	29.13
118	2019	0.027572	1.17651	0.849627	1.1788	1.88696	1.3659	22.48	0.392218	-0.011319	7	23	0.928563	1.55205	0.319942	3.23734	7	4.07759	0.514934	4.07757	1.0316	0	1	29.12
118	2020	0.020173	1.35329	0.839542	1.4747	3.2632	1.49053	22.5	0.388234	0.019482	7	24	0.923014	1.70433	0.317902	3.41219	6	4.11737	0.497449	4.11739	0.784505	0	0	29.97
118	2021	0.002852	1.17961	0.745206	1.8157	1.75253	1.32093	22.45	0.348577	0.014731	7	25	0.927352	1.68484	0.341813	3.72719	7	4.15778	0.513301	4.15778	0.755471	0	0	29.97
119	2016	0.003643	1.357	1.42262	1.8559	1.45128	1.52293	21.05	0.388244	0.006583	9	20	0.919427	1.42825	0.326083	2.30414	6	3.96091	0.49105	3.88129	2.92601	0	0	27.29
119	2017	0.086089	0.994763	0.932726	1.0187	1.42396	1.2904	21.06	0.416292	-0.014345	8	21	0.925364	1.44383	0.334239	2.7198	6	4.00264	0.5173	3.94437	2.38473	0	0	27.29
119	2018	0.047953	1.16061	0.809369	1.4155	1.53193	1.28398	20.91	0.279825	0.071504	8	22	0.92957	1.48264	0.33179	3.00208	7	4.02471	0.512699	3.92244	1.74232	0	0	27.29
119	2019	0.047451	1.17651	0.849627	1.1788	1.88696	1.3659	20.94	0.309182	-0.026068	10	23	0.928563	1.55205	0.319942	3.23734	7	4.06788	0.514934	3.98814	2.05398	0	0	27.29
119	2020	0.026484	1.35329	0.839542	1.4747	3.2632	1.49053	21.01	0.326183	0.025059	9	24	0.923014	1.70433	0.317902	3.41219	6	4.11606	0.497449	4.03663	1.80367	0	0	27.29
119	2021	0.12151	1.17961	0.745206	1.8157	1.75253	1.32093	21.52	0.628386	-0.036362	9	25	0.927352	1.68484	0.341813	3.72719	7	4.20569	0.513301	4.12576	1.50895	0	0	27.29
120	2016	0.003241	1.357	1.42262	1.8559	1.45128	1.52293	22.64	0.713111	0.02789	9	20	0.919427	1.42825	0.326083	2.30414	7	4.07511	0.49105	3.95517	1.40969	0	0	42.88
120	2017	0.125496	0.994763	0.932726	1.0187	1.42396	1.2904	22.94	0.693009	0.045968	9	21	0.925364	1.44383	0.334239	2.7198	5	4.10484	0.5173	4.00728	1.23914	0	0	42.62
120	2018	0.079479	1.16061	0.809369	1.4155	1.53193	1.28398	23.23	0.757065	0.010427	8	22	0.92957	1.48264	0.33179	3.00208	6	4.12716	0.512699	4.05896	1.07864	0	0	42.97
120	2019	0.008155	1.17651	0.849627	1.1788	1.88696	1.3659	23.05	0.739543	0.012139	9	23	0.928563	1.55205	0.319942	3.23734	6	4.17916	0.514934	4.15632	1.07543	0	0	37.04
120	2020	0.038218	1.35329	0.839542	1.4747	3.2632	1.49053	22.97	0.719366	0.004038	9	24	0.923014	1.70433	0.317902	3.41219	6	4.22328	0.497449	3.98473	1.34317	0	0	29.34
120	2021	0.015098	1.17961	0.745206	1.8157	1.75253	1.32093	22.19	0.554046	-0.062345	7	25	0.927352	1.68484	0.341813	3.72719	6	4.27627	0.513301	4.10326	2.49988	0	0	29.34
121	2016	0.033297	1.357	1.42262	1.8559	1.45128	1.52293	24.52	0.843706	0.010691	9	20	0.919427	1.42825	0.326083	2.30414	7	3.88193	0.49105	3.77546	1.1981	0	0	59.79
121	2017	0.021836	0.994763	0.932726	1.0187	1.42396	1.2904	24.66	0.840289	0.01682	9	21	0.925364	1.44383	0.334239	2.7198	7	3.89529	0.5173	3.80757	1.04944	0	0	59.79
121	2018	0.060182	1.16061	0.809369	1.4155	1.53193	1.28398	24.7	0.813805	0.023314	8	22	0.92957	1.48264	0.33179	3.00208	7	3.9266	0.512699	3.84955	0.952162	0	0	61.17
121	2019	0.006751	1.17651	0.849627	1.1788	1.88696	1.3659	24.69	0.816847	0.016647	8	23	0.928563	1.55205	0.319942	3.23734	7	3.96861	0.514934	3.96748	0.961614	0	0	61.17
121	2020	0.015897	1.35329	0.839542	1.4747	3.2632	1.49053	24.64	0.834508	-0.024348	9	24	0.923014	1.70433	0.317902	3.41219	5	4.01876	0.497449	3.76201	0.926728	0	0	61.17
121	2021	0.009566	1.17961	0.745206	1.8157	1.75253	1.32093	24.49	0.899396	-0.088508	8	25	0.927352	1.68484	0.341813	3.72719	5	4.08799	0.513301	3.89936	0.986498	0	0	61.17
122	2016	0.011156	1.357	1.42262	1.8559	1.45128	1.52293	23.74	0.072096	0.081406	7	20	0.919427	1.42825	0.326083	2.30414	8	3.99952	0.49105	3.91068	1.40098	0	0	26.66
122	2017	0.014117	0.994763	0.932726	1.0187	1.42396	1.2904	23.81	0.060306	0.084428	7	21	0.925364	1.44383	0.334239	2.7198	8	4.03096	0.5173	3.93535	1.24248	0	0	26.66
122	2018	0.011014	1.16061	0.809369	1.4155	1.53193	1.28398	23.93	0.138458	0.037498	7	22	0.92957	1.48264	0.33179	3.00208	8	4.05557	0.512699	4.033	0.825767	0	0	26.66
122	2019	0.001357	1.17651	0.849627	1.1788	1.88696	1.3659	23.97	0.130081	0.054006	6	23	0.928563	1.55205	0.319942	3.23734	8	4.08947	0.514934	3.87904	0.87746	0	0	26.65
122	2020	0.009645	1.35329	0.839542	1.4747	3.2632	1.49053	24.03	0.139806	0.061835	9	24	0.923014	1.70433	0.317902	3.41219	8	4.12134	0.497449	3.96997	0.8405	0	0	26.65
122	2021	0.009662	1.17961	0.745206	1.8157	1.75253	1.32093	24.09	0.138597	0.060923	9	25	0.927352	1.68484	0.341813	3.72719	8	4.15257	0.513301	4.00164	0.877928	0	0	28.12
123	2016	0.001878	1.357	1.42262	1.8559	1.45128	1.52293	25.39	0.592968	0.096484	13	19	0.919427	1.42825	0.326083	2.30414	8	3.56935	0.49105	3.52974	1.21636	0	1	40.88
123	2017	1.3e-05	0.994763	0.932726	1.0187	1.42396	1.2904	25.39	0.552762	0.067924	13	20	0.925364	1.44383	0.334239	2.7198	8	3.61029	0.5173	3.56974	1.0734	0	1	40.88
123	2018	0.037076	1.16061	0.809369	1.4155	1.53193	1.28398	25.26	0.506327	0.007737	14	21	0.92957	1.48264	0.33179	3.00208	8	3.68233	0.512699	3.66525	0.815302	0	1	21.56
123	2019	0.000523	1.17651	0.849627	1.1788	1.88696	1.3659	25.3	0.549934	-0.027138	14	22	0.928563	1.55205	0.319942	3.23734	8	3.71156	0.514934	3.64261	0.989625	0	1	21.56
123	2020	0.023232	1.35329	0.839542	1.4747	3.2632	1.49053	25.52	0.557706	0.027196	13	23	0.923014	1.70433	0.317902	3.41219	7	3.69586	0.497449	3.67265	1.35975	0	1	19.05
123	2021	0.031299	1.17961	0.745206	1.8157	1.75253	1.32093	25.63	0.587413	0.026618	15	24	0.927352	1.68484	0.341813	3.72719	7	3.70482	0.513301	3.65542	1.30497	0	1	17.97
124	2016	0.00684	1.357	1.42262	1.8559	1.45128	1.52293	21.97	0.792944	0.009673	8	20	0.919427	1.42825	0.326083	2.30414	6	4.11059	0.49105	3.98422	1.64399	0	0	45.4
124	2017	0.004379	0.994763	0.932726	1.0187	1.42396	1.2904	21.82	0.738966	0.009751	8	21	0.925364	1.44383	0.334239	2.7198	6	4.14409	0.5173	4.0309	1.36872	0	0	45.4
124	2018	0.007034	1.16061	0.809369	1.4155	1.53193	1.28398	21.98	0.752415	0.022827	8	22	0.92957	1.48264	0.33179	3.00208	6	4.19098	0.512699	4.10907	1.37727	0	0	45.4
124	2019	0.010306	1.17651	0.849627	1.1788	1.88696	1.3659	22.5	0.812086	0.018103	9	23	0.928563	1.55205	0.319942	3.23734	6	4.23744	0.514934	3.95054	1.20205	0	0	45.4
124	2020	0.00096	1.35329	0.839542	1.4747	3.2632	1.49053	22.84	0.797314	0.032068	9	24	0.923014	1.70433	0.317902	3.41219	6	4.2689	0.497449	4.07739	1.08233	0	0	48.88
124	2021	0.026923	1.17961	0.745206	1.8157	1.75253	1.32093	23.11	0.846278	0.015988	9	25	0.927352	1.68484	0.341813	3.72719	6	4.29566	0.513301	4.13537	1.11343	0	0	48.88
125	2016	0.021104	1.357	1.42262	1.8559	1.45128	1.52293	24.52	0.60694	0.007275	12	20	0.919427	1.42825	0.326083	2.30414	8	3.92185	0.49105	3.76201	1.26727	0	0	39.55
125	2017	0.01929	0.994763	0.932726	1.0187	1.42396	1.2904	24.59	0.611346	0.015508	12	21	0.925364	1.44383	0.334239	2.7198	7	3.94891	0.5173	3.83272	1.23112	0	0	36.53
125	2018	0.010934	1.16061	0.809369	1.4155	1.53193	1.28398	24.57	0.585336	0.020858	12	22	0.92957	1.48264	0.33179	3.00208	8	3.99213	0.512699	3.89153	1.02424	0	0	36.53
125	2019	0.012988	1.17651	0.849627	1.1788	1.88696	1.3659	24.59	0.582374	0.021228	12	23	0.928563	1.55205	0.319942	3.23734	8	4.02845	0.514934	3.78894	1.08564	0	0	36.53
125	2020	0.006803	1.35329	0.839542	1.4747	3.2632	1.49053	24.68	0.604078	0.018417	12	24	0.923014	1.70433	0.317902	3.41219	8	4.05192	0.497449	3.86894	1.1225	0	0	36.53
125	2021	0.009989	1.17961	0.745206	1.8157	1.75253	1.32093	24.65	0.539755	0.068261	11	25	0.927352	1.68484	0.341813	3.72719	8	4.09703	0.513301	3.93741	1.26029	0	0	36.53
126	2016	0.041695	1.357	1.42262	1.8559	1.45128	1.52293	23.54	0.662786	0.021704	9	20	0.919427	1.42825	0.326083	2.30414	7	4.02111	0.49105	4.06867	1.33763	0	0	61.33
126	2017	0.006903	0.994763	0.932726	1.0187	1.42396	1.2904	23.34	0.553553	0.055338	9	21	0.925364	1.44383	0.334239	2.7198	7	4.07876	0.5173	4.11285	1.3193	0	0	61.33
126	2018	0.00759	1.16061	0.809369	1.4155	1.53193	1.28398	23.26	0.487119	0.087472	9	22	0.92957	1.48264	0.33179	3.00208	7	4.1251	0.512699	3.90062	1.05912	0	0	61.33
126	2019	0.000513	1.17651	0.849627	1.1788	1.88696	1.3659	22.85	0.215948	0.077314	9	23	0.928563	1.55205	0.319942	3.23734	7	4.18885	0.514934	3.95877	1.10732	0	0	61.33
126	2020	0.002198	1.35329	0.839542	1.4747	3.2632	1.49053	22.73	0.14803	0.033942	9	24	0.923014	1.70433	0.317902	3.41219	7	4.23281	0.497449	4.00506	1.14092	0	0	61.33
126	2021	0.000754	1.17961	0.745206	1.8157	1.75253	1.32093	22.93	0.306703	0.011175	9	25	0.927352	1.68484	0.341813	3.72719	7	4.26518	0.513301	4.1452	1.262	0	0	61.33
127	2016	0.033132	1.357	1.42262	1.8559	1.45128	1.52293	22.63	0.791871	0.005911	7	20	0.919427	1.42825	0.326083	2.30414	7	4.0753	0.49105	3.99422	1.37609	0	0	18.06
127	2017	0.009795	0.994763	0.932726	1.0187	1.42396	1.2904	22.68	0.792013	0.008711	6	21	0.925364	1.44383	0.334239	2.7198	8	4.11433	0.5173	4.03159	1.1956	0	0	18.06
127	2018	0.011758	1.16061	0.809369	1.4155	1.53193	1.28398	22.77	0.797246	0.004037	7	22	0.92957	1.48264	0.33179	3.00208	8	4.15147	0.512699	4.06786	1.02843	0	0	18.06
127	2019	0.025417	1.17651	0.849627	1.1788	1.88696	1.3659	22.87	0.799435	0.009518	7	23	0.928563	1.55205	0.319942	3.23734	7	4.18794	0.514934	4.10473	1.15211	0	0	18.06
127	2020	0.022289	1.35329	0.839542	1.4747	3.2632	1.49053	22.94	0.794325	0.015612	7	24	0.923014	1.70433	0.317902	3.41219	6	4.2247	0.497449	3.95538	1.00168	0	0	18.06
127	2021	0.039155	1.17961	0.745206	1.8157	1.75253	1.32093	23.02	0.804523	0.005981	7	25	0.927352	1.68484	0.341813	3.72719	7	4.26069	0.513301	4.14064	0.976077	0	0	18.06
128	2016	0.426665	1.357	1.42262	1.8559	1.45128	1.52293	20.69	0.8076	0.026085	9	20	0.919427	1.42825	0.326083	2.30414	6	4.07414	0.49105	3.87728	5.66681	0	0	20
128	2017	0.022004	0.994763	0.932726	1.0187	1.42396	1.2904	20.71	0.837472	-0.025262	9	21	0.925364	1.44383	0.334239	2.7198	4	4.11765	0.5173	3.92577	4.73987	0	0	20
128	2018	0.038372	1.16061	0.809369	1.4155	1.53193	1.28398	20.77	0.845045	0.001245	9	22	0.92957	1.48264	0.33179	3.00208	5	4.16554	0.512699	3.83438	2.53474	0	0	20
128	2019	0.007567	1.17651	0.849627	1.1788	1.88696	1.3659	20.83	0.84009	-0.010268	9	23	0.928563	1.55205	0.319942	3.23734	5	4.21429	0.514934	3.97395	2.26931	0	0	20
128	2020	0.018327	1.35329	0.839542	1.4747	3.2632	1.49053	19.28	0.299658	0.030434	9	24	0.923014	1.70433	0.317902	3.41219	5	3.94265	0.497449	3.70332	8.71915	0	0	20
128	2021	0.007286	1.17961	0.745206	1.8157	1.75253	1.32093	19.29	0.295021	0.014018	8	25	0.927352	1.68484	0.341813	3.72719	6	3.98605	0.513301	3.74599	9.8506	0	0	20
129	2016	0.028183	1.357	1.42262	1.8559	1.45128	1.52293	21.93	0.130624	0.03297	8	20	0.919427	1.42825	0.326083	2.30414	8	3.9489	0.49105	3.94905	2.9266	0	0	51.25
129	2017	0.064244	0.994763	0.932726	1.0187	1.42396	1.2904	21.96	0.13317	0.027093	8	21	0.925364	1.44383	0.334239	2.7198	8	3.99018	0.5173	3.99018	1.41182	0	0	51.25
129	2018	0.037594	1.16061	0.809369	1.4155	1.53193	1.28398	21.87	0.156592	0.008561	7	22	0.92957	1.48264	0.33179	3.00208	6	4.02637	0.512699	4.02654	0.978109	0	0	51.25
129	2019	0.048301	1.17651	0.849627	1.1788	1.88696	1.3659	21.85	0.137681	0.016488	9	23	0.928563	1.55205	0.319942	3.23734	6	4.06583	0.514934	4.06564	0.906574	0	0	51.25
129	2020	0.01933	1.35329	0.839542	1.4747	3.2632	1.49053	21.87	0.139316	0.022203	9	24	0.923014	1.70433	0.317902	3.41219	7	4.10635	0.497449	4.10654	0.8907	0	0	51.25
129	2021	0.012031	1.17961	0.745206	1.8157	1.75253	1.32093	21.84	0.130256	0.001405	9	25	0.927352	1.68484	0.341813	3.72719	8	4.14519	0.513301	4.14517	1.30161	0	0	51.25
130	2016	0.047971	1.357	1.42262	1.8559	1.45128	1.52293	22.62	0.319639	0.014063	9	20	0.919427	1.42825	0.326083	2.30414	6	4.03566	0.49105	3.95559	1.57638	0	0	20.03
130	2017	0.012614	0.994763	0.932726	1.0187	1.42396	1.2904	22.57	0.276182	0.041404	9	21	0.925364	1.44383	0.334239	2.7198	6	4.07652	0.5173	3.99649	1.86829	0	0	20.03
130	2018	0.005593	1.16061	0.809369	1.4155	1.53193	1.28398	22.68	0.215138	0.14607	9	22	0.92957	1.48264	0.33179	3.00208	6	4.11434	0.512699	4.03422	1.56741	0	0	20.03
130	2019	0.039338	1.17651	0.849627	1.1788	1.88696	1.3659	22.67	0.194626	0.049736	8	23	0.928563	1.55205	0.319942	3.23734	5	4.15449	0.514934	4.10657	2.09847	0	0	20.03
130	2020	0.133623	1.35329	0.839542	1.4747	3.2632	1.49053	22.9	0.309441	0.04243	8	24	0.923014	1.70433	0.317902	3.41219	5	4.18676	0.497449	4.13537	3.74601	0	0	20.03
130	2021	0.099189	1.17961	0.745206	1.8157	1.75253	1.32093	23.11	0.346079	0.087822	9	25	0.927352	1.68484	0.341813	3.72719	4	4.21566	0.513301	4.07447	2.80997	0	0	20.5
131	2016	0.021428	1.357	1.42262	1.8559	1.45128	1.52293	20.97	0.26409	0.057496	9	20	0.919427	1.42825	0.326083	2.30414	6	4.19183	0.49105	3.90437	2.69477	0	0	29.5
131	2017	0.025501	0.994763	0.932726	1.0187	1.42396	1.2904	20.91	0.181275	0.097427	9	21	0.925364	1.44383	0.334239	2.7198	6	4.22477	0.5173	3.94814	2.23243	0	0	29.5
131	2018	0.01381	1.16061	0.809369	1.4155	1.53193	1.28398	20.94	0.236019	0.032495	9	22	0.92957	1.48264	0.33179	3.00208	6	4.26791	0.512699	4.0745	1.57	0	0	29.5
131	2019	0.056421	1.17651	0.849627	1.1788	1.88696	1.3659	21.13	0.312399	0.075263	9	23	0.928563	1.55205	0.319942	3.23734	6	4.3303	0.514934	3.87183	1.60748	0	0	29.5
131	2020	0.298744	1.35329	0.839542	1.4747	3.2632	1.49053	21.38	0.487123	-0.000197	9	24	0.923014	1.70433	0.317902	3.41219	6	4.39418	0.497449	4.0102	1.4263	0	0	29.15
131	2021	0.063469	1.17961	0.745206	1.8157	1.75253	1.32093	21.78	0.596505	0.028785	9	25	0.927352	1.68484	0.341813	3.72719	7	4.4624	0.513301	4.14221	1.32991	0	0	29.15
132	2016	1.60428	1.357	1.42262	1.8559	1.45128	1.52293	22.84	0.695448	0.015438	9	20	0.919427	1.42825	0.326083	2.30414	5	4.30892	0.49105	3.94907	1.8442	0	0	35
132	2017	0.124842	0.994763	0.932726	1.0187	1.42396	1.2904	22.77	0.64059	0.051379	9	21	0.925364	1.44383	0.334239	2.7198	6	4.35175	0.5173	3.99159	1.63073	0	1	35.98
132	2018	0.027599	1.16061	0.809369	1.4155	1.53193	1.28398	23.05	0.51104	0.051762	9	22	0.92957	1.48264	0.33179	3.00208	6	4.37876	0.512699	4.06983	0.99441	0	1	29.7
132	2019	0.012046	1.17651	0.849627	1.1788	1.88696	1.3659	22.82	0.496239	-0.118306	9	23	0.928563	1.55205	0.319942	3.23734	6	4.42983	0.514934	4.11159	1.09667	0	1	29.7
132	2020	0.057896	1.35329	0.839542	1.4747	3.2632	1.49053	22.77	0.444163	0.043984	9	24	0.923014	1.70433	0.317902	3.41219	6	4.47167	0.497449	4.01896	1.41683	0	1	29.7
132	2021	0.052694	1.17961	0.745206	1.8157	1.75253	1.32093	22.77	0.422144	0.029098	8	25	0.927352	1.68484	0.341813	3.72719	6	4.51172	0.513301	4.15159	1.133	0	0	29.7
133	2016	0.022977	1.357	1.42262	1.8559	1.45128	1.52293	22.08	0.170875	0.111463	9	20	0.919427	1.42825	0.326083	2.30414	5	3.95383	0.49105	4.07783	2.42935	0	0	26.27
133	2017	0.031705	0.994763	0.932726	1.0187	1.42396	1.2904	22.15	0.166758	0.105858	9	21	0.925364	1.44383	0.334239	2.7198	6	3.99559	0.5173	3.95395	1.71471	0	0	26.27
133	2018	0.024362	1.16061	0.809369	1.4155	1.53193	1.28398	22.25	0.151987	0.126517	9	22	0.92957	1.48264	0.33179	3.00208	6	4.03721	0.512699	3.99558	1.5928	0	0	26.27
133	2019	0.018007	1.17651	0.849627	1.1788	1.88696	1.3659	22.33	0.126889	0.124247	9	23	0.928563	1.55205	0.319942	3.23734	7	4.07783	0.514934	4.03717	1.66442	0	0	26.27
133	2020	0.003754	1.35329	0.839542	1.4747	3.2632	1.49053	22.56	0.110156	0.104306	9	24	0.923014	1.70433	0.317902	3.41219	7	4.11658	0.497449	4.11665	1.39171	0	0	23.24
133	2021	0.148834	1.17961	0.745206	1.8157	1.75253	1.32093	22.66	0.142011	0.115791	8	25	0.927352	1.68484	0.341813	3.72719	7	4.15481	0.513301	4.15471	1.98812	0	0	23.24
134	2016	0.03539	1.357	1.42262	1.8559	1.45128	1.52293	25.93	0.698834	0.085127	8	20	0.919427	1.42825	0.326083	2.30414	8	3.69787	0.49105	3.3952	1.50713	0	0	18.22
134	2017	0.001332	0.994763	0.932726	1.0187	1.42396	1.2904	26.09	0.689094	0.104707	7	21	0.925364	1.44383	0.334239	2.7198	8	3.68659	0.5173	3.43346	1.90501	0	0	18.22
134	2018	0.015319	1.16061	0.809369	1.4155	1.53193	1.28398	26.25	0.630963	0.104998	6	22	0.92957	1.48264	0.33179	3.00208	8	3.67582	0.512699	3.41766	1.48192	0	0	18.22
134	2019	0.003654	1.17651	0.849627	1.1788	1.88696	1.3659	26.37	0.604033	0.087737	9	23	0.928563	1.55205	0.319942	3.23734	7	3.67568	0.514934	3.40779	1.9906	0	0	18.22
134	2020	0.012175	1.35329	0.839542	1.4747	3.2632	1.49053	26.36	0.5814	0.079792	8	24	0.923014	1.70433	0.317902	3.41219	7	3.72025	0.497449	3.39571	1.90892	0	0	18.22
134	2021	0.013306	1.17961	0.745206	1.8157	1.75253	1.32093	26.49	0.662309	0.071439	7	25	0.927352	1.68484	0.341813	3.72719	7	3.71335	0.513301	3.43863	1.34491	0	0	18.22
135	2016	0.007448	1.357	1.42262	1.8559	1.45128	1.52293	24.19	0.864875	0.013341	9	20	0.919427	1.42825	0.326083	2.30414	6	3.9777	0.49105	3.85479	1.11802	0	1	32.98
135	2017	0.022234	0.994763	0.932726	1.0187	1.42396	1.2904	24.21	0.852533	0.01663	8	21	0.925364	1.44383	0.334239	2.7198	8	4.01416	0.5173	3.88522	1.05063	0	1	32.98
135	2018	0.013308	1.16061	0.809369	1.4155	1.53193	1.28398	24.27	0.850991	0.012982	9	22	0.92957	1.48264	0.33179	3.00208	9	4.04561	0.512699	3.92683	0.979319	0	1	32.98
135	2019	0.022848	1.17651	0.849627	1.1788	1.88696	1.3659	24.26	0.82546	0.009686	5	23	0.928563	1.55205	0.319942	3.23734	9	4.08739	0.514934	3.99366	0.987533	0	1	32.98
135	2020	0.046362	1.35329	0.839542	1.4747	3.2632	1.49053	24.24	0.82049	0.002464	7	24	0.923014	1.70433	0.317902	3.41219	8	4.13032	0.497449	3.81791	1.04433	0	1	32.98
135	2021	0.026014	1.17961	0.745206	1.8157	1.75253	1.32093	24.34	0.827947	0.004243	9	25	0.927352	1.68484	0.341813	3.72719	9	4.15348	0.513301	3.97004	0.998651	0	0	32.98
136	2016	0.011961	1.357	1.42262	1.8559	1.45128	1.52293	21.82	0.125634	-0.189673	9	20	0.919427	1.42825	0.326083	2.30414	8	4.22435	0.49105	4.06221	2.00321	0	0	58.41
136	2017	0.006358	0.994763	0.932726	1.0187	1.42396	1.2904	21.7	0.13236	-0.120466	9	21	0.925364	1.44383	0.334239	2.7198	8	4.25783	0.5173	3.94422	1.8881	0	0	58.41
136	2018	0.015514	1.16061	0.809369	1.4155	1.53193	1.28398	21.72	0.113582	0.036811	9	22	0.92957	1.48264	0.33179	3.00208	8	4.29906	0.512699	3.97777	0.852344	0	0	58.41
136	2019	0.003043	1.17651	0.849627	1.1788	1.88696	1.3659	21.78	0.103187	0.062601	9	23	0.928563	1.55205	0.319942	3.23734	8	4.34242	0.514934	4.01893	1.24289	0	0	58.41
136	2020	0.005423	1.35329	0.839542	1.4747	3.2632	1.49053	21.86	0.090695	0.074807	9	24	0.923014	1.70433	0.317902	3.41219	7	4.38594	0.497449	4.10609	1.57058	0	0	58.41
136	2021	0.018343	1.17961	0.745206	1.8157	1.75253	1.32093	21.94	0.137763	0.041847	9	25	0.927352	1.68484	0.341813	3.72719	7	4.42956	0.513301	4.14943	1.59461	0	0	58.41
137	2016	0.006548	1.357	1.42262	1.8559	1.45128	1.52293	25.42	0.793754	0.016388	9	20	0.919427	1.42825	0.326083	2.30414	7	3.92276	0.49105	3.56195	1.03441	0	0	16.97
137	2017	0.019879	0.994763	0.932726	1.0187	1.42396	1.2904	25.78	0.857869	0.014523	9	21	0.925364	1.44383	0.334239	2.7198	7	3.86189	0.5173	3.50242	1.02524	0	0	16.99
137	2018	0.013138	1.16061	0.809369	1.4155	1.53193	1.28398	26.16	0.836295	0.017428	9	22	0.92957	1.48264	0.33179	3.00208	7	3.78385	0.512699	3.34993	0.979941	0	0	16.99
137	2019	0.004131	1.17651	0.849627	1.1788	1.88696	1.3659	26.5	0.837841	0.019766	9	23	0.928563	1.55205	0.319942	3.23734	7	3.71114	0.514934	3.32853	0.96595	0	0	16.99
137	2020	0.011434	1.35329	0.839542	1.4747	3.2632	1.49053	26.67	0.807171	0.02546	8	24	0.923014	1.70433	0.317902	3.41219	7	3.68983	0.497449	3.37954	0.907586	0	0	14.2
137	2021	0.005393	1.17961	0.745206	1.8157	1.75253	1.32093	26.64	0.790683	0.01801	9	25	0.927352	1.68484	0.341813	3.72719	7	3.73938	0.513301	3.42527	0.855871	0	0	11.05
138	2016	0.057846	1.357	1.42262	1.8559	1.45128	1.52293	21.69	0.820605	-0.224782	9	20	0.919427	1.42825	0.326083	2.30414	4	4.2569	0.49105	4.12867	4.23943	0	0	11.39
138	2017	0.047878	0.994763	0.932726	1.0187	1.42396	1.2904	21.7	0.778131	0.034348	9	21	0.925364	1.44383	0.334239	2.7198	4	4.29757	0.5173	3.93717	3.05128	0	0	11.39
138	2018	0.03823	1.16061	0.809369	1.4155	1.53193	1.28398	21.63	0.755776	0.008143	9	22	0.92957	1.48264	0.33179	3.00208	5	4.33361	0.512699	3.97777	2.87866	0	0	11.39
138	2019	0.069372	1.17651	0.849627	1.1788	1.88696	1.3659	21.59	0.723472	0.006758	8	23	0.928563	1.55205	0.319942	3.23734	4	4.37068	0.514934	4.01343	2.19511	0	0	15.71
138	2020	0.024465	1.35329	0.839542	1.4747	3.2632	1.49053	21.51	0.780001	-0.082082	9	24	0.923014	1.70433	0.317902	3.41219	4	4.40509	0.497449	4.05076	2.75096	0	0	15.71
138	2021	0.000448	1.17961	0.745206	1.8157	1.75253	1.32093	21.56	0.784444	0.010535	8	25	0.927352	1.68484	0.341813	3.72719	5	4.44896	0.513301	4.08502	3.07503	0	0	15.71
139	2016	0.04617	1.357	1.42262	1.8559	1.45128	1.52293	22.55	0.282593	0.109119	9	20	0.919427	1.42825	0.326083	2.30414	6	4.07681	0.49105	3.95679	3.34867	0	0	22.36
139	2017	0.005226	0.994763	0.932726	1.0187	1.42396	1.2904	22.72	0.29261	0.126181	9	21	0.925364	1.44383	0.334239	2.7198	6	4.11319	0.5173	3.99314	4.52509	0	0	22.36
139	2018	0.04514	1.16061	0.809369	1.4155	1.53193	1.28398	22.97	0.327952	0.155403	8	22	0.92957	1.48264	0.33179	3.00208	6	4.14349	0.512699	4.02326	3.48902	0	0	22.36
139	2019	0.035977	1.17651	0.849627	1.1788	1.88696	1.3659	23.27	0.307654	0.184665	8	23	0.928563	1.55205	0.319942	3.23734	6	4.16456	0.514934	4.0443	6.39154	0	0	18.8
139	2020	0.033556	1.35329	0.839542	1.4747	3.2632	1.49053	23.55	0.268417	0.196363	9	24	0.923014	1.70433	0.317902	3.41219	7	4.1799	0.497449	4.05963	9.82359	0	0	18.8
139	2021	0.073156	1.17961	0.745206	1.8157	1.75253	1.32093	23.84	0.234456	0.173099	9	25	0.927352	1.68484	0.341813	3.72719	8	4.18728	0.513301	4.06696	4.8688	0	0	18.8
140	2016	0.051816	1.357	1.42262	1.8559	1.45128	1.52293	22.19	0.500101	0.029861	7	20	0.919427	1.42825	0.326083	2.30414	8	4.03628	0.49105	3.99558	1.46011	0	0	19.03
140	2017	0.005788	0.994763	0.932726	1.0187	1.42396	1.2904	22.15	0.46751	0.017121	7	21	0.925364	1.44383	0.334239	2.7198	6	4.07557	0.5173	4.02061	1.54321	0	0	19.03
140	2018	0.019471	1.16061	0.809369	1.4155	1.53193	1.28398	21.75	0.699734	-0.480407	7	22	0.92957	1.48264	0.33179	3.00208	7	4.10054	0.512699	4.07898	1.28006	0	0	19.03
140	2019	0.01122	1.17651	0.849627	1.1788	1.88696	1.3659	21.67	0.765554	-0.091882	7	23	0.928563	1.55205	0.319942	3.23734	8	4.13596	0.514934	3.95632	1.29665	0	0	19.27
140	2020	0.088636	1.35329	0.839542	1.4747	3.2632	1.49053	21.14	0.587863	0.024177	7	24	0.923014	1.70433	0.317902	3.41219	6	4.13141	0.497449	4.05596	1.38571	0	0	19.27
140	2021	0.02001	1.17961	0.745206	1.8157	1.75253	1.32093	21.03	0.502262	0.040024	6	25	0.927352	1.68484	0.341813	3.72719	6	4.15954	0.513301	4.05128	2.6063	0	0	19.27
141	2016	0.047358	1.357	1.42262	1.8559	1.45128	1.52293	22.82	0.286639	0.036852	11	20	0.919427	1.42825	0.326083	2.30414	7	4.26992	0.49105	3.94983	1.29391	0	0	13.16
141	2017	0.064489	0.994763	0.932726	1.0187	1.42396	1.2904	22.97	0.352956	0.035034	10	21	0.925364	1.44383	0.334239	2.7198	7	4.30325	0.5173	4.04942	1.02241	0	0	13.16
141	2018	0.063349	1.16061	0.809369	1.4155	1.53193	1.28398	23.14	0.402302	0.01864	10	22	0.92957	1.48264	0.33179	3.00208	7	4.33378	0.512699	4.0908	0.810672	0	0	13.16
141	2019	0.039745	1.17651	0.849627	1.1788	1.88696	1.3659	23.2	0.420399	0.010231	9	23	0.928563	1.55205	0.319942	3.23734	7	4.36964	0.514934	4.13011	0.854901	0	0	12.16
141	2020	0.028537	1.35329	0.839542	1.4747	3.2632	1.49053	23.18	0.463561	-0.057422	10	24	0.923014	1.70433	0.317902	3.41219	8	4.41076	0.497449	3.98326	0.837022	0	0	11.94
141	2021	0.00726	1.17961	0.745206	1.8157	1.75253	1.32093	23.19	0.49367	-0.037249	11	25	0.927352	1.68484	0.341813	3.72719	7	4.44984	0.513301	4.01347	1.03127	0	0	11.56
142	2016	0.010618	1.357	1.42262	1.8559	1.45128	1.52293	23.62	0.624281	0.036239	7	20	0.919427	1.42825	0.326083	2.30414	7	4.17193	0.49105	3.8924	1.14223	0	0	15.58
142	2017	0.013136	0.994763	0.932726	1.0187	1.42396	1.2904	23.57	0.564867	0.03751	7	21	0.925364	1.44383	0.334239	2.7198	7	4.21753	0.5173	3.93761	1.01596	0	0	15.58
142	2018	0.033261	1.16061	0.809369	1.4155	1.53193	1.28398	23.86	0.662576	0.006455	7	22	0.92957	1.48264	0.33179	3.00208	7	4.22406	0.512699	3.94444	0.940072	0	0	15.58
142	2019	0.040977	1.17651	0.849627	1.1788	1.88696	1.3659	24.04	0.736813	-0.007552	7	23	0.928563	1.55205	0.319942	3.23734	7	4.24047	0.514934	4.05535	0.981676	0	0	16.17
142	2020	0.05383	1.35329	0.839542	1.4747	3.2632	1.49053	24.07	0.758338	-0.0158	9	24	0.923014	1.70433	0.317902	3.41219	7	4.2764	0.497449	3.96022	1.09563	0	0	16.17
142	2021	0.003718	1.17961	0.745206	1.8157	1.75253	1.32093	23.93	0.856167	-0.129477	9	25	0.927352	1.68484	0.341813	3.72719	7	4.3349	0.513301	3.99591	1.02905	0	0	16.17
143	2016	0.062731	1.357	1.42262	1.8559	1.45128	1.52293	21.43	0.663022	-0.020873	7	20	0.919427	1.42825	0.326083	2.30414	6	4.23868	0.49105	3.91872	2.47233	0	0	39.28
143	2017	0.010738	0.994763	0.932726	1.0187	1.42396	1.2904	21.54	0.691801	0.006145	7	21	0.925364	1.44383	0.334239	2.7198	5	4.28716	0.5173	4.09717	1.66281	0	0	39.28
143	2018	0.007238	1.16061	0.809369	1.4155	1.53193	1.28398	21.76	0.659968	0.003906	7	22	0.92957	1.48264	0.33179	3.00208	6	4.34113	0.512699	3.96724	1.17542	0	0	39.28
143	2019	0.000771	1.17651	0.849627	1.1788	1.88696	1.3659	21.72	0.594564	0.015547	7	23	0.928563	1.55205	0.319942	3.23734	6	4.37901	0.514934	4.02115	1.31936	0	0	40.53
143	2020	0.004358	1.35329	0.839542	1.4747	3.2632	1.49053	21.69	0.602217	-0.00889	7	24	0.923014	1.70433	0.317902	3.41219	6	4.41694	0.497449	4.05893	1.35925	0	0	40.81
143	2021	0.186125	1.17961	0.745206	1.8157	1.75253	1.32093	22.07	0.516526	0.072691	7	25	0.927352	1.68484	0.341813	3.72719	7	4.4737	0.513301	4.15369	1.12262	0	0	40.81
144	2016	0.077323	1.357	1.42262	1.8559	1.45128	1.52293	25.51	0.842861	0.011885	9	20	0.919427	1.42825	0.326083	2.30414	8	3.73694	0.49105	3.40779	1.0242	0	0	18.04
144	2017	0.096915	0.994763	0.932726	1.0187	1.42396	1.2904	26.09	0.856649	0.010449	9	21	0.925364	1.44383	0.334239	2.7198	8	3.60914	0.5173	3.37898	1.00491	0	0	18.04
144	2018	0.032808	1.16061	0.809369	1.4155	1.53193	1.28398	26.3	0.844228	0.014831	11	22	0.92957	1.48264	0.33179	3.00208	8	3.58002	0.512699	3.36751	0.9392	0	0	18.04
144	2019	0.004433	1.17651	0.849627	1.1788	1.88696	1.3659	26.45	0.834503	0.014051	10	23	0.928563	1.55205	0.319942	3.23734	8	3.56685	0.514934	3.39411	0.948329	0	0	18.31
144	2020	0.001303	1.35329	0.839542	1.4747	3.2632	1.49053	26.59	0.8318	0.015587	12	24	0.923014	1.70433	0.317902	3.41219	8	3.55855	0.497449	3.53811	0.91021	0	0	18.58
144	2021	0.007378	1.17961	0.745206	1.8157	1.75253	1.32093	26.6	0.882462	-0.020914	11	25	0.927352	1.68484	0.341813	3.72719	8	3.59246	0.513301	3.35773	0.919126	0	0	16.31
145	2016	0.008697	1.357	1.42262	1.8559	1.45128	1.52293	22.48	0.724193	0.02392	9	20	0.919427	1.42825	0.326083	2.30414	6	4.11755	0.49105	3.99729	2.45135	0	0	32.27
145	2017	0.011215	0.994763	0.932726	1.0187	1.42396	1.2904	22.51	0.607327	0.128234	9	21	0.925364	1.44383	0.334239	2.7198	8	4.15726	0.5173	4.03447	1.92809	0	0	32.27
145	2018	0.021035	1.16061	0.809369	1.4155	1.53193	1.28398	22.67	0.490646	0.212355	9	22	0.92957	1.48264	0.33179	3.00208	8	4.19449	0.512699	4.06064	1.47129	0	0	32.27
145	2019	0.00121	1.17651	0.849627	1.1788	1.88696	1.3659	23.02	0.41616	0.240228	9	23	0.928563	1.55205	0.319942	3.23734	3	4.22087	0.514934	3.95757	1.91938	0	0	32.27
145	2020	0.024556	1.35329	0.839542	1.4747	3.2632	1.49053	23.15	0.366158	0.181066	9	24	0.923014	1.70433	0.317902	3.41219	5	4.25292	0.497449	4.09281	1.77045	0	0	30.87
145	2021	0.01964	1.17961	0.745206	1.8157	1.75253	1.32093	23.44	0.402857	0.149005	9	25	0.927352	1.68484	0.341813	3.72719	7	4.27016	0.513301	4.11012	1.48245	0	0	31.65
146	2016	0.101638	1.357	1.42262	1.8559	1.45128	1.52293	22.66	0.773267	0.00425	7	19	0.919427	1.42825	0.326083	2.30414	7	4.0747	0.49105	3.95718	1.49715	0	0	28.06
146	2017	0.011942	0.994763	0.932726	1.0187	1.42396	1.2904	22.52	0.75439	0.000331	7	20	0.925364	1.44383	0.334239	2.7198	7	4.11715	0.5173	3.99783	1.17073	0	0	28.06
146	2018	0.013003	1.16061	0.809369	1.4155	1.53193	1.28398	22.44	0.815167	-0.077292	7	21	0.92957	1.48264	0.33179	3.00208	7	4.15781	0.512699	3.91471	1.06072	0	0	28.06
146	2019	0.003327	1.17651	0.849627	1.1788	1.88696	1.3659	22.23	0.850198	-0.076625	7	22	0.928563	1.55205	0.319942	3.23734	7	4.19691	0.514934	4.03692	1.13249	0	0	28.06
146	2020	0.093139	1.35329	0.839542	1.4747	3.2632	1.49053	21.02	0.496615	0.002947	7	23	0.923014	1.70433	0.317902	3.41219	6	4.1577	0.497449	3.99781	1.23902	0	0	28.06
146	2021	0.050095	1.17961	0.745206	1.8157	1.75253	1.32093	20.76	0.634086	-0.284407	7	24	0.927352	1.68484	0.341813	3.72719	6	4.16465	0.513301	4.00437	2.11525	0	0	28.06
147	2016	0.010336	1.357	1.42262	1.8559	1.45128	1.52293	22.95	0.620766	0.001905	9	19	0.919427	1.42825	0.326083	2.30414	8	4.06428	0.49105	4.06171	1.30802	0	0	27.62
147	2017	0.008608	0.994763	0.932726	1.0187	1.42396	1.2904	22.98	0.621864	0.006497	9	20	0.925364	1.44383	0.334239	2.7198	8	4.1027	0.5173	3.90425	1.24057	0	0	27.62
147	2018	0.029723	1.16061	0.809369	1.4155	1.53193	1.28398	22.96	0.608086	0.009073	9	21	0.92957	1.48264	0.33179	3.00208	8	4.14371	0.512699	3.94275	1.03494	0	0	29.37
147	2019	0.001476	1.17651	0.849627	1.1788	1.88696	1.3659	22.91	0.584022	0.006933	9	22	0.928563	1.55205	0.319942	3.23734	8	4.186	0.514934	3.98376	1.07763	0	0	29.37
147	2020	0.000304	1.35329	0.839542	1.4747	3.2632	1.49053	23	0.606005	0.010847	9	23	0.923014	1.70433	0.317902	3.41219	8	4.22194	0.497449	4.02612	1.07397	0	0	29.37
147	2021	0.006688	1.17961	0.745206	1.8157	1.75253	1.32093	23.1	0.562697	0.019629	9	24	0.927352	1.68484	0.341813	3.72719	8	4.25613	0.513301	4.09599	1.1132	0	0	24.26
148	2016	0.07869	1.357	1.42262	1.8559	1.45128	1.52293	21.98	0.337898	0.065433	8	19	0.919427	1.42825	0.326083	2.30414	6	4.07099	0.49105	3.99597	1.878	0	0	13.98
148	2017	0.018747	0.994763	0.932726	1.0187	1.42396	1.2904	22.13	0.364926	0.076246	8	20	0.925364	1.44383	0.334239	2.7198	6	4.11525	0.5173	4.07493	2.07757	0	0	13.98
148	2018	0.032989	1.16061	0.809369	1.4155	1.53193	1.28398	22.17	0.312123	0.079255	8	21	0.92957	1.48264	0.33179	3.00208	7	4.15588	0.512699	3.9109	2.40674	0	0	13.98
148	2019	0.029764	1.17651	0.849627	1.1788	1.88696	1.3659	22.14	0.253447	0.052818	8	22	0.928563	1.55205	0.319942	3.23734	6	4.19534	0.514934	3.95516	3.064	0	0	13.41
148	2020	0.020996	1.35329	0.839542	1.4747	3.2632	1.49053	22.12	0.215325	0.035234	8	23	0.923014	1.70433	0.317902	3.41219	4	4.23491	0.497449	4.03537	2.24613	0	0	12.91
148	2021	0.000135	1.17961	0.745206	1.8157	1.75253	1.32093	22.1	0.174475	0.039124	8	24	0.927352	1.68484	0.341813	3.72719	5	4.27441	0.513301	4.11446	3.94185	0	0	12.91
149	2016	0.012953	1.357	1.42262	1.8559	1.45128	1.52293	23.82	0.56106	-0.028498	9	19	0.919427	1.42825	0.326083	2.30414	5	3.82885	0.49105	3.82945	1.05826	0	0	34.13
149	2017	0.005633	0.994763	0.932726	1.0187	1.42396	1.2904	23.82	0.522167	0.042626	9	20	0.925364	1.44383	0.334239	2.7198	6	3.86993	0.5173	3.86945	1.03285	0	0	33.34
149	2018	0.02593	1.16061	0.809369	1.4155	1.53193	1.28398	23.89	0.502393	0.069386	12	21	0.92957	1.48264	0.33179	3.00208	4	3.90123	0.512699	3.9006	0.929279	0	0	33.26
149	2019	0.039347	1.17651	0.849627	1.1788	1.88696	1.3659	23.88	0.483047	0.037116	12	22	0.928563	1.55205	0.319942	3.23734	5	3.94175	0.514934	3.94189	0.874606	0	0	28.6
149	2020	0.006288	1.35329	0.839542	1.4747	3.2632	1.49053	23.87	0.479072	0.005436	12	23	0.923014	1.70433	0.317902	3.41219	6	3.9832	0.497449	3.98317	0.842783	0	0	29.97
149	2021	0.187444	1.17961	0.745206	1.8157	1.75253	1.32093	23.99	0.348293	0.216708	12	24	0.927352	1.68484	0.341813	3.72719	6	4.00716	0.513301	4.00723	1.33551	0	0	30.56
150	2016	0.013406	1.357	1.42262	1.8559	1.45128	1.52293	23.44	0.236022	0.066386	8	19	0.919427	1.42825	0.326083	2.30414	7	4.07055	0.49105	3.87012	1.23688	0	0	47.89
150	2017	0.000273	0.994763	0.932726	1.0187	1.42396	1.2904	23.49	0.227687	0.069474	9	20	0.925364	1.44383	0.334239	2.7198	7	4.10586	0.5173	3.93862	1.15466	0	0	47.98
150	2018	0.013634	1.16061	0.809369	1.4155	1.53193	1.28398	23.56	0.265539	0.042222	9	21	0.92957	1.48264	0.33179	3.00208	7	4.13812	0.512699	3.9967	0.887726	0	0	47.98
150	2019	0.035203	1.17651	0.849627	1.1788	1.88696	1.3659	23.67	0.29566	0.055975	8	22	0.928563	1.55205	0.319942	3.23734	7	4.16647	0.514934	4.02696	0.941331	0	0	47.98
150	2020	0.01012	1.35329	0.839542	1.4747	3.2632	1.49053	23.76	0.311107	0.064594	8	23	0.923014	1.70433	0.317902	3.41219	7	4.1964	0.497449	3.90548	0.912696	0	0	47.98
150	2021	0.02288	1.17961	0.745206	1.8157	1.75253	1.32093	23.84	0.313185	0.064725	8	24	0.927352	1.68484	0.341813	3.72719	7	4.22742	0.513301	3.96699	0.909636	0	0	47.98
151	2016	0.080022	1.357	1.42262	1.8559	1.45128	1.52293	23.48	0.476761	0.042841	9	19	0.919427	1.42825	0.326083	2.30414	9	3.86645	0.49105	3.86643	1.59842	0	0	26.11
151	2017	0.099074	0.994763	0.932726	1.0187	1.42396	1.2904	23.58	0.512	0.00593	9	20	0.925364	1.44383	0.334239	2.7198	9	3.89667	0.5173	3.96699	1.4808	0	0	16
151	2018	0.068334	1.16061	0.809369	1.4155	1.53193	1.28398	23.8	0.589695	0.021409	9	21	0.92957	1.48264	0.33179	3.00208	9	3.91243	0.512699	4.04363	1.25103	0	0	16
151	2019	0.062405	1.17651	0.849627	1.1788	1.88696	1.3659	23.67	0.499557	0.046516	9	22	0.928563	1.55205	0.319942	3.23734	9	3.96732	0.514934	3.89658	1.14087	0	0	16
151	2020	0.009212	1.35329	0.839542	1.4747	3.2632	1.49053	23.68	0.435297	0.094182	9	23	0.923014	1.70433	0.317902	3.41219	8	4.00549	0.497449	3.9119	1.24734	0	0	16
151	2021	0.030978	1.17961	0.745206	1.8157	1.75253	1.32093	23.7	0.43223	0.041893	9	24	0.927352	1.68484	0.341813	3.72719	8	4.04332	0.513301	4.00588	1.08677	0	0	16
152	2016	0.257401	1.357	1.42262	1.8559	1.45128	1.52293	19.65	0.716183	0.007013	8	19	0.919427	1.42825	0.326083	2.30414	5	3.79603	0.49105	3.59624	9.80195	0	0	9.97
152	2017	0.00156	0.994763	0.932726	1.0187	1.42396	1.2904	19.35	0.652226	-0.03543	8	20	0.925364	1.44383	0.334239	2.7198	4	3.7615	0.5173	3.53668	9.67808	0	0	9.97
152	2018	0.006014	1.16061	0.809369	1.4155	1.53193	1.28398	19.11	0.502493	0.054213	9	21	0.92957	1.48264	0.33179	3.00208	5	3.7356	0.512699	3.90848	7.25621	0	0	9.97
152	2019	0.004658	1.17651	0.849627	1.1788	1.88696	1.3659	19.3	0.633814	-0.044571	9	22	0.928563	1.55205	0.319942	3.23734	6	3.82805	0.514934	3.5618	5.51659	0	0	9.97
152	2020	0.22822	1.35329	0.839542	1.4747	3.2632	1.49053	20.4	0.681288	0.04307	9	23	0.923014	1.70433	0.317902	3.41219	7	4.10933	0.497449	3.62864	2.54264	0	0	12
152	2021	0.11172	1.17961	0.745206	1.8157	1.75253	1.32093	20.41	0.590073	0.058753	9	24	0.927352	1.68484	0.341813	3.72719	7	4.15054	0.513301	3.95019	2.68171	0	0	16.95
153	2016	0.047784	1.357	1.42262	1.8559	1.45128	1.52293	22.31	0.705711	0.012392	9	19	0.919427	1.42825	0.326083	2.30414	6	4.07772	0.49105	3.91772	1.40629	0	0	35.1
153	2017	0.059438	0.994763	0.932726	1.0187	1.42396	1.2904	22.45	0.758328	-0.009972	9	20	0.925364	1.44383	0.334239	2.7198	6	4.11776	0.5173	3.95778	1.2578	0	0	35.1
153	2018	0.033668	1.16061	0.809369	1.4155	1.53193	1.28398	22.53	0.759505	0.003768	9	21	0.92957	1.48264	0.33179	3.00208	5	4.15705	0.512699	3.99706	0.983337	0	0	35.1
153	2019	0.003437	1.17651	0.849627	1.1788	1.88696	1.3659	22.52	0.781216	-0.016988	8	22	0.928563	1.55205	0.319942	3.23734	5	4.19713	0.514934	4.03718	1.03997	0	0	35.1
153	2020	0.023353	1.35329	0.839542	1.4747	3.2632	1.49053	22.33	0.929028	-0.194151	7	23	0.923014	1.70433	0.317902	3.41219	5	4.23784	0.497449	4.07783	1.23908	0	0	35.1
153	2021	0.033528	1.17961	0.745206	1.8157	1.75253	1.32093	22.49	0.979247	-0.040297	7	24	0.927352	1.68484	0.341813	3.72719	5	4.2775	0.513301	4.11749	1.33752	0	0	35.1
154	2016	0.020435	1.357	1.42262	1.8559	1.45128	1.52293	23.08	0.602551	0.031999	9	19	0.919427	1.42825	0.326083	2.30414	6	4.05697	0.49105	4.0578	1.1122	0	1	26.68
154	2017	0.06186	0.994763	0.932726	1.0187	1.42396	1.2904	23.01	0.555087	0.023116	9	20	0.925364	1.44383	0.334239	2.7198	7	4.10108	0.5173	3.89721	1.02443	0	1	26.68
154	2018	0.044997	1.16061	0.809369	1.4155	1.53193	1.28398	22.94	0.50727	0.012971	8	21	0.92957	1.48264	0.33179	3.00208	6	4.1449	0.512699	3.94118	0.840382	0	1	26.68
154	2019	0.021702	1.17651	0.849627	1.1788	1.88696	1.3659	22.91	0.580263	-0.084023	9	22	0.928563	1.55205	0.319942	3.23734	6	4.1863	0.514934	3.98473	0.895208	0	1	26.68
154	2020	0.023027	1.35329	0.839542	1.4747	3.2632	1.49053	23.07	0.609229	0.034264	9	23	0.923014	1.70433	0.317902	3.41219	6	4.21778	0.497449	4.02612	0.979303	0	1	26.68
154	2021	0.01081	1.17961	0.745206	1.8157	1.75253	1.32093	23.03	0.591606	0.010604	9	24	0.927352	1.68484	0.341813	3.72719	6	4.25982	0.513301	4.10009	1.06553	0	1	26.68
155	2016	0.040381	1.357	1.42262	1.8559	1.45128	1.52293	22.5	0.477059	0.031372	5	19	0.919427	1.42825	0.326083	2.30414	6	4.27735	0.49105	3.91739	1.47277	0	0	33.07
155	2017	0.085225	0.994763	0.932726	1.0187	1.42396	1.2904	22.74	0.64302	0.017851	5	20	0.925364	1.44383	0.334239	2.7198	6	4.31247	0.5173	3.99314	1.17783	0	0	33.07
155	2018	0.070934	1.16061	0.809369	1.4155	1.53193	1.28398	22.72	0.685327	0.001377	5	21	0.92957	1.48264	0.33179	3.00208	6	4.35301	0.512699	4.03126	1.01281	0	0	35.78
155	2019	0.028672	1.17651	0.849627	1.1788	1.88696	1.3659	22.78	0.696701	0.012958	5	22	0.928563	1.55205	0.319942	3.23734	6	4.39115	0.514934	4.10907	1.09628	0	0	35.78
155	2020	0.018758	1.35329	0.839542	1.4747	3.2632	1.49053	22.84	0.669084	0.001991	5	23	0.923014	1.70433	0.317902	3.41219	6	4.4289	0.497449	3.95255	1.2362	0	0	32.27
155	2021	0.015707	1.17961	0.745206	1.8157	1.75253	1.32093	22.84	0.722761	-0.02449	5	24	0.927352	1.68484	0.341813	3.72719	6	4.46901	0.513301	4.06907	1.28512	0	0	37.85
156	2016	0.00644	1.357	1.42262	1.8559	1.45128	1.52293	23.5	0.657712	0.007985	9	19	0.919427	1.42825	0.326083	2.30414	9	4.06497	0.49105	3.90829	1.03455	0	0	16.66
156	2017	0.007323	0.994763	0.932726	1.0187	1.42396	1.2904	23.46	0.646789	0.005027	9	20	0.925364	1.44383	0.334239	2.7198	9	4.10793	0.5173	3.94259	0.916083	0	0	16.66
156	2018	0.000919	1.16061	0.809369	1.4155	1.53193	1.28398	23.52	0.691093	0.002891	9	21	0.92957	1.48264	0.33179	3.00208	9	4.14258	0.512699	4.01346	0.852605	0	0	16.66
156	2019	0.014857	1.17651	0.849627	1.1788	1.88696	1.3659	23.71	0.844306	-0.13318	9	22	0.928563	1.55205	0.319942	3.23734	9	4.16299	0.514934	4.06643	0.953714	0	0	16.66
156	2020	0.005105	1.35329	0.839542	1.4747	3.2632	1.49053	23.61	0.830433	0.003157	7	23	0.923014	1.70433	0.317902	3.41219	9	4.21353	0.497449	3.86453	0.951051	0	0	29.18
156	2021	0.014233	1.17961	0.745206	1.8157	1.75253	1.32093	23.48	0.77795	0.010726	8	24	0.927352	1.68484	0.341813	3.72719	9	4.26664	0.513301	3.9625	0.972441	0	0	45
157	2016	0.115011	1.357	1.42262	1.8559	1.45128	1.52293	20.29	0.286479	0.001968	7	19	0.919427	1.42825	0.326083	2.30414	7	3.72855	0.49105	3.94848	5.89874	0	0	25.13
157	2017	0.01754	0.994763	0.932726	1.0187	1.42396	1.2904	20.38	0.328778	0.021	7	20	0.925364	1.44383	0.334239	2.7198	7	3.7842	0.5173	3.98396	2.93858	0	0	25.13
157	2018	0.077803	1.16061	0.809369	1.4155	1.53193	1.28398	20.39	0.273323	0.073383	7	21	0.92957	1.48264	0.33179	3.00208	7	3.8274	0.512699	3.72918	2.3346	0	0	25.13
157	2019	0.045958	1.17651	0.849627	1.1788	1.88696	1.3659	20.34	0.176657	0.022603	7	22	0.928563	1.55205	0.319942	3.23734	7	3.85732	0.514934	3.78505	2.43957	0	0	25.13
157	2020	0.052836	1.35329	0.839542	1.4747	3.2632	1.49053	20.65	0.328064	0.035763	7	23	0.923014	1.70433	0.317902	3.41219	7	3.94783	0.497449	3.82677	2.0109	0	0	25.13
157	2021	0.049313	1.17961	0.745206	1.8157	1.75253	1.32093	20.62	0.691089	-0.369122	7	24	0.927352	1.68484	0.341813	3.72719	7	3.98383	0.513301	3.85808	2.17059	0	0	25.13
158	2016	0.021339	1.357	1.42262	1.8559	1.45128	1.52293	24.04	0.52011	0.032274	9	19	0.919427	1.42825	0.326083	2.30414	6	4.08041	0.49105	3.80022	1.28795	0	0	50.5
158	2017	0.163866	0.994763	0.932726	1.0187	1.42396	1.2904	24.23	0.523542	0.055428	9	20	0.925364	1.44383	0.334239	2.7198	6	4.09197	0.5173	3.74515	1.52919	0	0	41.65
158	2018	0.250467	1.16061	0.809369	1.4155	1.53193	1.28398	24.81	0.626552	0.037626	9	21	0.92957	1.48264	0.33179	3.00208	6	4.02487	0.512699	3.72507	1.11619	0	0	44.4
158	2019	0.04621	1.17651	0.849627	1.1788	1.88696	1.3659	25.17	0.659003	0.047174	7	22	0.928563	1.55205	0.319942	3.23734	6	3.98484	0.514934	3.81163	1.0989	0	0	41.06
158	2020	0.015131	1.35329	0.839542	1.4747	3.2632	1.49053	25.25	0.671666	0.041346	9	23	0.923014	1.70433	0.317902	3.41219	6	4.0056	0.497449	3.70451	1.1642	0	0	40.86
158	2021	0.005944	1.17961	0.745206	1.8157	1.75253	1.32093	25.38	0.687915	0.037502	9	24	0.927352	1.68484	0.341813	3.72719	8	4.01169	0.513301	3.73232	1.0525	0	0	40.61
159	2016	0.051082	1.357	1.42262	1.8559	1.45128	1.52293	21.42	0.348689	0.023178	9	19	0.919427	1.42825	0.326083	2.30414	7	4.0383	0.49105	3.87789	2.27724	1	0	19.94
159	2017	0.017914	0.994763	0.932726	1.0187	1.42396	1.2904	21.44	0.322559	0.03069	9	20	0.925364	1.44383	0.334239	2.7198	7	4.07967	0.5173	3.91954	1.55823	1	0	19.94
159	2018	0.003463	1.16061	0.809369	1.4155	1.53193	1.28398	21.47	0.319304	0.033879	9	21	0.92957	1.48264	0.33179	3.00208	7	4.12232	0.512699	3.96194	1.23146	1	0	19.94
159	2019	0.137	1.17651	0.849627	1.1788	1.88696	1.3659	21.67	0.338722	0.082699	8	22	0.928563	1.55205	0.319942	3.23734	7	4.17623	0.514934	4.01596	1.16742	1	0	20.2
159	2020	0.052551	1.35329	0.839542	1.4747	3.2632	1.49053	21.72	0.347719	0.034374	8	23	0.923014	1.70433	0.317902	3.41219	7	4.21875	0.497449	4.05893	1.20736	1	0	24.93
159	2021	0.002546	1.17961	0.745206	1.8157	1.75253	1.32093	21.82	0.373192	0.026945	8	24	0.927352	1.68484	0.341813	3.72719	7	4.26409	0.513301	4.10422	1.30952	1	0	24.93
160	2016	0.002009	1.357	1.42262	1.8559	1.45128	1.52293	22.49	0.363229	0.050055	9	19	0.919427	1.42825	0.326083	2.30414	6	4.07749	0.49105	3.95579	1.34242	0	1	29.95
160	2017	0.033004	0.994763	0.932726	1.0187	1.42396	1.2904	22.61	0.387679	0.060027	9	20	0.925364	1.44383	0.334239	2.7198	6	4.11584	0.5173	3.7869	1.16849	0	1	29.95
160	2018	0.026826	1.16061	0.809369	1.4155	1.53193	1.28398	22.76	0.426451	0.066448	9	21	0.92957	1.48264	0.33179	3.00208	6	4.15187	0.512699	3.91749	0.939782	0	1	29.95
160	2019	0.001168	1.17651	0.849627	1.1788	1.88696	1.3659	25.01	0.651766	0.074244	9	22	0.928563	1.55205	0.319942	3.23734	6	3.90217	0.514934	3.99192	1.08926	0	1	75.05
160	2020	0.00929	1.35329	0.839542	1.4747	3.2632	1.49053	25.07	0.633461	0.077841	9	23	0.923014	1.70433	0.317902	3.41219	6	3.92738	0.497449	3.74173	1.26285	0	1	75.05
160	2021	0.013401	1.17961	0.745206	1.8157	1.75253	1.32093	25.16	0.61158	0.09379	9	24	0.927352	1.68484	0.341813	3.72719	8	3.94583	0.513301	3.76803	1.20692	0	1	75.05
161	2016	0.005945	1.357	1.42262	1.8559	1.45128	1.52293	25.95	0.749285	0.007687	9	19	0.919427	1.42825	0.326083	2.30414	8	3.49187	0.49105	3.37155	0.939984	0	0	39.69
161	2017	0.037417	0.994763	0.932726	1.0187	1.42396	1.2904	25.97	0.749358	0.01118	9	20	0.925364	1.44383	0.334239	2.7198	8	3.52507	0.5173	3.4054	0.967154	0	0	39.73
161	2018	0.003328	1.16061	0.809369	1.4155	1.53193	1.28398	26.06	0.717593	0.020989	11	21	0.92957	1.48264	0.33179	3.00208	8	3.53592	0.512699	3.41731	0.862082	0	0	39.73
161	2019	0.008892	1.17651	0.849627	1.1788	1.88696	1.3659	26.08	0.722388	0.013557	11	22	0.928563	1.55205	0.319942	3.23734	8	3.57111	0.514934	3.45097	0.851677	0	0	39.73
161	2020	0.015891	1.35329	0.839542	1.4747	3.2632	1.49053	26.21	0.749499	0.008413	11	23	0.923014	1.70433	0.317902	3.41219	8	3.56926	0.497449	3.48564	0.848126	0	0	39.73
161	2021	0.052658	1.17961	0.745206	1.8157	1.75253	1.32093	26.22	0.749848	0.012321	11	24	0.927352	1.68484	0.341813	3.72719	8	3.60628	0.513301	3.44893	0.857183	0	0	39.73
162	2016	0.409568	1.357	1.42262	1.8559	1.45128	1.52293	20.12	0.79185	-0.007638	7	19	0.919427	1.42825	0.326083	2.30414	5	3.69767	0.49105	3.90824	13.8718	0	0	29.1
162	2017	0.136875	0.994763	0.932726	1.0187	1.42396	1.2904	21.31	0.136147	0.135322	9	20	0.925364	1.44383	0.334239	2.7198	5	3.90867	0.5173	4.02517	2.78941	0	0	14.55
162	2018	0.020155	1.16061	0.809369	1.4155	1.53193	1.28398	21.5	0.108208	0.119271	9	21	0.92957	1.48264	0.33179	3.00208	7	3.96439	0.512699	4.1109	1.75456	0	0	14.55
162	2019	0.077754	1.17651	0.849627	1.1788	1.88696	1.3659	21.84	0.23521	0.126147	9	22	0.928563	1.55205	0.319942	3.23734	7	4.02539	0.514934	3.69731	2.38246	0	0	13.89
162	2020	0.112158	1.35329	0.839542	1.4747	3.2632	1.49053	21.9	0.253246	0.063408	9	23	0.923014	1.70433	0.317902	3.41219	7	4.06784	0.497449	3.96426	3.8599	0	0	13.89
162	2021	0.099108	1.17961	0.745206	1.8157	1.75253	1.32093	21.98	0.282983	-0.031213	9	24	0.927352	1.68484	0.341813	3.72719	7	4.11095	0.513301	4.06783	2.03894	0	0	12.41
163	2016	2.5e-05	1.357	1.42262	1.8559	1.45128	1.52293	21.45	0.329399	0.010719	5	19	0.919427	1.42825	0.326083	2.30414	6	4.40052	0.49105	3.88035	2.00915	0	0	34.11
163	2017	0.028787	0.994763	0.932726	1.0187	1.42396	1.2904	21.51	0.371378	0.006669	5	20	0.925364	1.44383	0.334239	2.7198	6	4.4449	0.5173	3.92502	1.30907	0	0	34.11
163	2018	0.042018	1.16061	0.809369	1.4155	1.53193	1.28398	21.62	0.335258	0.023488	6	21	0.92957	1.48264	0.33179	3.00208	6	4.49253	0.512699	4.05777	0.895688	0	0	34.11
163	2019	0.007517	1.17651	0.849627	1.1788	1.88696	1.3659	21.68	0.328171	0.024405	7	22	0.928563	1.55205	0.319942	3.23734	6	4.5366	0.514934	3.97278	1.66691	0	0	29.24
163	2020	0.017142	1.35329	0.839542	1.4747	3.2632	1.49053	21.7	0.332118	0.021396	7	23	0.923014	1.70433	0.317902	3.41219	6	4.57779	0.497449	4.01657	3.00698	0	0	29.24
163	2021	0.069009	1.17961	0.745206	1.8157	1.75253	1.32093	21.72	0.284333	0.06864	9	24	0.927352	1.68484	0.341813	3.72719	6	4.61902	0.513301	4.09893	2.34655	0	0	29.24
164	2016	0.003968	1.357	1.42262	1.8559	1.45128	1.52293	21.48	0.429003	0.041665	9	19	0.919427	1.42825	0.326083	2.30414	6	3.88261	0.49105	4.09278	2.50185	0	0	33.86
164	2017	0.046042	0.994763	0.932726	1.0187	1.42396	1.2904	21.49	0.40653	0.039426	9	20	0.925364	1.44383	0.334239	2.7198	7	3.92322	0.5173	3.88272	1.65019	0	0	33.86
164	2018	0.030377	1.16061	0.809369	1.4155	1.53193	1.28398	21.5	0.379362	0.041606	9	21	0.92957	1.48264	0.33179	3.00208	7	3.96411	0.512699	3.92349	1.12616	0	0	33.86
164	2019	0.000257	1.17651	0.849627	1.1788	1.88696	1.3659	21.55	0.355108	0.067296	8	22	0.928563	1.55205	0.319942	3.23734	7	4.00819	0.514934	3.96426	1.45842	0	0	38.34
164	2020	0.022868	1.35329	0.839542	1.4747	3.2632	1.49053	21.57	0.334903	0.041752	9	23	0.923014	1.70433	0.317902	3.41219	7	4.04903	0.497449	4.00796	1.2571	0	0	38.34
164	2021	0.008301	1.17961	0.745206	1.8157	1.75253	1.32093	21.62	0.321261	0.055666	9	24	0.927352	1.68484	0.341813	3.72719	7	4.09256	0.513301	4.04938	1.1529	0	0	38.34
165	2016	0.058547	1.357	1.42262	1.8559	1.45128	1.52293	21.86	0.415167	0.008077	9	19	0.919427	1.42825	0.326083	2.30414	6	4.06608	0.49105	3.90609	1.9031	0	0	32.69
165	2017	0.058435	0.994763	0.932726	1.0187	1.42396	1.2904	22.34	0.461259	0.020759	8	20	0.925364	1.44383	0.334239	2.7198	5	4.11788	0.5173	3.99793	1.14995	0	0	32.93
165	2018	0.017108	1.16061	0.809369	1.4155	1.53193	1.28398	22.41	0.476286	0.004483	8	21	0.92957	1.48264	0.33179	3.00208	6	4.15793	0.512699	4.03796	0.890629	0	0	30.56
165	2019	0.038811	1.17651	0.849627	1.1788	1.88696	1.3659	22.39	0.464141	0.002631	9	22	0.928563	1.55205	0.319942	3.23734	6	4.19796	0.514934	4.07795	1.04463	0	0	30.63
165	2020	0.033842	1.35329	0.839542	1.4747	3.2632	1.49053	22.37	0.468068	0.000186	9	23	0.923014	1.70433	0.317902	3.41219	5	4.23795	0.497449	4.11791	0.945202	0	0	30.64
165	2021	0.013709	1.17961	0.745206	1.8157	1.75253	1.32093	22.35	0.477292	-0.021302	9	24	0.927352	1.68484	0.341813	3.72719	5	4.27791	0.513301	3.95787	0.978	0	0	30.64
166	2016	0.064586	1.357	1.42262	1.8559	1.45128	1.52293	23.78	0.611588	0.050056	7	19	0.919427	1.42825	0.326083	2.30414	9	3.99468	0.49105	3.83431	1.53341	0	0	21.75
166	2017	0.001846	0.994763	0.932726	1.0187	1.42396	1.2904	23.7	0.540393	0.054265	7	20	0.925364	1.44383	0.334239	2.7198	9	4.04317	0.5173	3.88363	1.15633	0	0	21.75
166	2018	0.008872	1.16061	0.809369	1.4155	1.53193	1.28398	23.66	0.529465	0.051823	7	21	0.92957	1.48264	0.33179	3.00208	9	4.08789	0.512699	3.92809	1.03047	0	0	21.75
166	2019	4.8e-05	1.17651	0.849627	1.1788	1.88696	1.3659	23.61	0.526626	0.067226	7	22	0.928563	1.55205	0.319942	3.23734	9	4.13321	0.514934	3.97346	1.12932	0	0	23.46
166	2020	0.000118	1.35329	0.839542	1.4747	3.2632	1.49053	23.49	0.455319	0.063425	7	23	0.923014	1.70433	0.317902	3.41219	8	4.18509	0.497449	4.02548	1.08074	0	0	23.46
166	2021	0.001186	1.17961	0.745206	1.8157	1.75253	1.32093	23.46	0.411257	0.039647	7	24	0.927352	1.68484	0.341813	3.72719	8	4.2283	0.513301	4.06829	1.25448	0	0	23.46
167	2016	0.013141	1.357	1.42262	1.8559	1.45128	1.52293	23.04	0.341196	0.066222	9	19	0.919427	1.42825	0.326083	2.30414	7	4.2195	0.49105	3.89953	1.32711	0	0	77.13
167	2017	0.002618	0.994763	0.932726	1.0187	1.42396	1.2904	23.12	0.341727	0.063882	10	20	0.925364	1.44383	0.334239	2.7198	7	4.25487	0.5173	3.93475	1.12203	0	0	77.13
167	2018	0.002961	1.16061	0.809369	1.4155	1.53193	1.28398	23.17	0.326794	0.064335	9	21	0.92957	1.48264	0.33179	3.00208	7	4.29165	0.512699	4.03877	1.01675	0	0	62.96
167	2019	0.003213	1.17651	0.849627	1.1788	1.88696	1.3659	23.23	0.323724	0.067956	9	22	0.928563	1.55205	0.319942	3.23734	7	4.32694	0.514934	4.07103	0.946717	0	0	62.96
167	2020	0.016353	1.35329	0.839542	1.4747	3.2632	1.49053	23.34	0.342158	0.068421	9	23	0.923014	1.70433	0.317902	3.41219	7	4.35901	0.497449	3.97148	0.904407	0	0	62.96
167	2021	0.010617	1.17961	0.745206	1.8157	1.75253	1.32093	23.43	0.361004	0.065675	8	24	0.927352	1.68484	0.341813	3.72719	7	4.39146	0.513301	4.00728	0.919903	0	0	60.03
168	2016	0.055502	1.357	1.42262	1.8559	1.45128	1.52293	22.4	0.775646	-0.009285	11	19	0.919427	1.42825	0.326083	2.30414	7	4.03795	0.49105	4.03728	1.80123	0	0	18.54
168	2017	0.019995	0.994763	0.932726	1.0187	1.42396	1.2904	22.92	0.842368	-0.062569	9	20	0.925364	1.44383	0.334239	2.7198	6	4.06547	0.5173	4.11787	1.32268	0	0	21.26
168	2018	0.057085	1.16061	0.809369	1.4155	1.53193	1.28398	22.38	0.566991	0.206923	10	21	0.92957	1.48264	0.33179	3.00208	6	4.11796	0.512699	3.91795	1.28266	0	0	23.26
168	2019	0.015914	1.17651	0.849627	1.1788	1.88696	1.3659	22.26	0.437524	0.10586	10	22	0.928563	1.55205	0.319942	3.23734	6	4.15723	0.514934	3.94566	1.64043	0	0	23.26
168	2020	0.00422	1.35329	0.839542	1.4747	3.2632	1.49053	22.39	0.455691	0.053743	10	23	0.923014	1.70433	0.317902	3.41219	5	4.19796	0.497449	3.99796	1.2465	0	0	23.26
168	2021	0.002462	1.17961	0.745206	1.8157	1.75253	1.32093	22.43	0.494824	-0.015862	10	24	0.927352	1.68484	0.341813	3.72719	7	4.23787	0.513301	4.07796	1.63882	0	0	23.26
169	2016	0.112694	1.357	1.42262	1.8559	1.45128	1.52293	20.77	0.347471	0.009341	9	19	0.919427	1.42825	0.326083	2.30414	6	3.92607	0.49105	3.80577	4.25646	0	0	21.04
169	2017	0.012725	0.994763	0.932726	1.0187	1.42396	1.2904	20.8	0.378235	-0.011946	8	20	0.925364	1.44383	0.334239	2.7198	7	3.96941	0.5173	3.91061	2.74584	0	0	21.04
169	2018	0.045253	1.16061	0.809369	1.4155	1.53193	1.28398	20.96	0.473514	0.006537	8	21	0.92957	1.48264	0.33179	3.00208	7	4.03121	0.512699	4.05445	1.89894	0	0	21.04
169	2019	0.054141	1.17651	0.849627	1.1788	1.88696	1.3659	20.82	0.437833	-0.043479	9	22	0.928563	1.55205	0.319942	3.23734	7	4.05285	0.514934	3.8499	2.14394	0	0	21.04
169	2020	0.023101	1.35329	0.839542	1.4747	3.2632	1.49053	20.95	0.498944	0.006122	9	23	0.923014	1.70433	0.317902	3.41219	7	4.10957	0.497449	3.93261	2.0473	0	0	21.04
169	2021	0.158097	1.17961	0.745206	1.8157	1.75253	1.32093	21.17	0.703131	-0.109975	9	24	0.927352	1.68484	0.341813	3.72719	7	4.17419	0.513301	3.98938	1.86743	0	0	21.04
170	2016	0.066955	1.357	1.42262	1.8559	1.45128	1.52293	21.84	0.068545	0.044266	5	19	0.919427	1.42825	0.326083	2.30414	6	4.0652	0.49105	3.98741	2.22652	0	0	43.03
170	2017	0.006344	0.994763	0.932726	1.0187	1.42396	1.2904	21.87	0.068495	0.02481	5	20	0.925364	1.44383	0.334239	2.7198	6	4.10642	0.5173	4.02741	1.4553	0	0	43.54
170	2018	0.030026	1.16061	0.809369	1.4155	1.53193	1.28398	21.89	0.07027	0.023145	5	21	0.92957	1.48264	0.33179	3.00208	6	4.14726	0.512699	4.06865	0.944878	0	0	44.99
170	2019	0.058546	1.17651	0.849627	1.1788	1.88696	1.3659	21.89	0.05797	0.040755	5	22	0.928563	1.55205	0.319942	3.23734	6	4.1872	0.514934	3.90517	1.03984	0	0	44.99
170	2020	0.020037	1.35329	0.839542	1.4747	3.2632	1.49053	21.92	0.072166	0.029235	5	23	0.923014	1.70433	0.317902	3.41219	7	4.22884	0.497449	3.94654	1.04517	0	0	44.99
170	2021	0.036806	1.17961	0.745206	1.8157	1.75253	1.32093	21.93	0.061414	0.035237	5	24	0.927352	1.68484	0.341813	3.72719	7	4.26907	0.513301	4.10905	1.2937	0	0	44.99
171	2016	0.018837	1.357	1.42262	1.8559	1.45128	1.52293	23.26	0.412597	0.060867	9	19	0.919427	1.42825	0.326083	2.30414	6	4.08531	0.49105	3.88506	1.18372	0	0	77.29
171	2017	0.003947	0.994763	0.932726	1.0187	1.42396	1.2904	23.35	0.391882	0.088663	9	20	0.925364	1.44383	0.334239	2.7198	4	4.11801	0.5173	3.91794	1.37901	0	0	77.29
171	2018	0.11515	1.16061	0.809369	1.4155	1.53193	1.28398	23.65	0.566621	0.110719	9	21	0.92957	1.48264	0.33179	3.00208	3	4.12907	0.512699	3.96363	1.07122	0	0	76.97
171	2019	0.035929	1.17651	0.849627	1.1788	1.88696	1.3659	23.7	0.527545	0.055098	9	22	0.928563	1.55205	0.319942	3.23734	5	4.16354	0.514934	3.97268	2.37708	0	0	57.38
171	2020	0.064492	1.35329	0.839542	1.4747	3.2632	1.49053	23.95	0.555294	0.033986	9	23	0.923014	1.70433	0.317902	3.41219	5	4.17206	0.497449	3.99153	1.58439	0	0	55.35
171	2021	0.01161	1.17961	0.745206	1.8157	1.75253	1.32093	24.1	0.514204	0.106276	9	24	0.927352	1.68484	0.341813	3.72719	5	4.19087	0.513301	3.92918	2.7397	0	0	47.48
172	2016	0.084516	1.357	1.42262	1.8559	1.45128	1.52293	26.05	0.551437	0.00997	12	15	0.919427	1.42825	0.326083	2.30414	8	3.50143	0.49105	3.18046	1.02475	0	1	11.56
172	2017	0.132772	0.994763	0.932726	1.0187	1.42396	1.2904	26.27	0.592813	0.030692	12	16	0.925364	1.44383	0.334239	2.7198	8	3.46942	0.5173	3.14904	1.37352	0	1	11.68
172	2018	0.038928	1.16061	0.809369	1.4155	1.53193	1.28398	26.44	0.604125	0.009472	12	17	0.92957	1.48264	0.33179	3.00208	8	3.45087	0.512699	3.13101	0.903182	0	1	11.68
172	2019	0.055486	1.17651	0.849627	1.1788	1.88696	1.3659	26.55	0.585627	-0.001399	12	18	0.928563	1.55205	0.319942	3.23734	8	3.4509	0.514934	3.09125	1.04475	0	1	11.68
172	2020	0.007954	1.35329	0.839542	1.4747	3.2632	1.49053	26.77	0.591291	0.010673	12	19	0.923014	1.70433	0.317902	3.41219	8	3.40989	0.497449	3.13213	1.07551	0	1	11.68
172	2021	0.048334	1.17961	0.745206	1.8157	1.75253	1.32093	26.83	0.517767	0.067667	12	20	0.927352	1.68484	0.341813	3.72719	8	3.42774	0.513301	3.10847	0.950124	0	1	10.57
173	2016	0.071243	1.357	1.42262	1.8559	1.45128	1.52293	22.96	0.211971	0.090684	13	16	0.919427	1.42825	0.326083	2.30414	8	4.06352	0.49105	3.78376	1.29223	0	0	15.21
173	2017	0.010493	0.994763	0.932726	1.0187	1.42396	1.2904	23.04	0.235536	0.08685	14	17	0.925364	1.44383	0.334239	2.7198	8	4.09937	0.5173	3.96276	1.10768	0	0	15.21
173	2018	0.017577	1.16061	0.809369	1.4155	1.53193	1.28398	23.08	0.266844	0.08144	14	18	0.92957	1.48264	0.33179	3.00208	8	4.13731	0.512699	3.81953	1.06516	0	0	15.21
173	2019	0.00349	1.17651	0.849627	1.1788	1.88696	1.3659	23.2	0.301725	0.083239	14	19	0.928563	1.55205	0.319942	3.23734	8	4.16952	0.514934	3.85721	0.926104	0	0	16.36
173	2020	0.016419	1.35329	0.839542	1.4747	3.2632	1.49053	23.22	0.332915	0.007345	14	20	0.923014	1.70433	0.317902	3.41219	8	4.20808	0.497449	3.88942	0.782324	0	0	16.36
173	2021	0.010223	1.17961	0.745206	1.8157	1.75253	1.32093	23.29	0.355742	0.025203	12	21	0.927352	1.68484	0.341813	3.72719	8	4.24298	0.513301	3.928	0.723581	0	0	15.91
174	2016	0.01421	1.357	1.42262	1.8559	1.45128	1.52293	23.63	0.250602	0.017466	15	19	0.919427	1.42825	0.326083	2.30414	8	3.85158	0.49105	4.01026	1.28815	0	0	57.4
174	2017	0.033902	0.994763	0.932726	1.0187	1.42396	1.2904	23.62	0.24434	0.009532	15	20	0.925364	1.44383	0.334239	2.7198	8	3.8925	0.5173	3.85134	1.26178	0	0	57.4
174	2018	0.020389	1.16061	0.809369	1.4155	1.53193	1.28398	23.6	0.222432	0.012666	15	21	0.92957	1.48264	0.33179	3.00208	8	3.93491	0.512699	3.8924	1.10783	0	0	57.4
174	2019	0.017501	1.17651	0.849627	1.1788	1.88696	1.3659	23.62	0.239321	0.014508	11	22	0.928563	1.55205	0.319942	3.23734	8	3.97213	0.514934	3.93451	1.22363	0	0	57.4
174	2020	0.017508	1.35329	0.839542	1.4747	3.2632	1.49053	23.64	0.249383	0.015405	13	23	0.923014	1.70433	0.317902	3.41219	8	4.0102	0.497449	3.9724	1.48793	0	0	57.4
174	2021	0.020548	1.17961	0.745206	1.8157	1.75253	1.32093	23.69	0.280513	0.01508	15	24	0.927352	1.68484	0.341813	3.72719	8	4.04481	0.513301	4.04476	1.45393	0	0	57.4
175	2016	0.034595	1.357	1.42262	1.8559	1.45128	1.52293	22.28	0.458739	-0.055206	6	19	0.919427	1.42825	0.326083	2.30414	6	4.03748	0.49105	3.91748	1.70357	0	0	12.18
175	2017	0.044834	0.994763	0.932726	1.0187	1.42396	1.2904	22.2	0.379162	0.033786	7	20	0.925364	1.44383	0.334239	2.7198	6	4.07646	0.5173	3.95648	1.45839	0	0	12.18
175	2018	0.04324	1.16061	0.809369	1.4155	1.53193	1.28398	22.15	0.301836	0.053714	6	21	0.92957	1.48264	0.33179	3.00208	6	4.1155	0.512699	3.99558	1.01748	0	0	12.18
175	2019	0.038503	1.17651	0.849627	1.1788	1.88696	1.3659	22.06	0.241189	0.022652	6	22	0.928563	1.55205	0.319942	3.23734	6	4.15352	0.514934	4.03341	1.04757	0	0	12.18
175	2020	0.018157	1.35329	0.839542	1.4747	3.2632	1.49053	22.11	0.258321	0.024649	6	23	0.923014	1.70433	0.317902	3.41219	4	4.19472	0.497449	4.0747	1.01168	0	0	12.18
175	2021	0.017357	1.17961	0.745206	1.8157	1.75253	1.32093	22.21	0.18259	0.149329	6	24	0.927352	1.68484	0.341813	3.72719	5	4.2366	0.513301	4.11664	1.56066	0	0	12.3
176	2016	0.000461	1.357	1.42262	1.8559	1.45128	1.52293	22.83	0.505207	0.02297	7	19	0.919427	1.42825	0.326083	2.30414	6	3.90964	0.49105	3.94566	1.48378	0	0	36.13
176	2017	0.012705	0.994763	0.932726	1.0187	1.42396	1.2904	22.92	0.522398	0.023083	7	20	0.925364	1.44383	0.334239	2.7198	6	3.94566	0.5173	3.97953	1.2997	0	0	36.13
176	2018	0.001938	1.16061	0.809369	1.4155	1.53193	1.28398	23.04	0.509791	0.025363	7	21	0.92957	1.48264	0.33179	3.00208	6	3.97956	0.512699	4.02701	1.0596	0	0	32.94
176	2019	0.009651	1.17651	0.849627	1.1788	1.88696	1.3659	22.89	0.386039	0.033686	7	22	0.928563	1.55205	0.319942	3.23734	7	4.02682	0.514934	4.06566	1.35843	0	0	32.94
176	2020	0.014165	1.35329	0.839542	1.4747	3.2632	1.49053	22.92	0.3333	0.067258	6	23	0.923014	1.70433	0.317902	3.41219	7	4.06586	0.497449	3.90945	3.71533	0	0	32.94
176	2021	0.026275	1.17961	0.745206	1.8157	1.75253	1.32093	23.13	0.331351	0.134586	7	24	0.927352	1.68484	0.341813	3.72719	7	4.09397	0.513301	4.09411	6.11588	0	0	32.73
177	2016	0.087251	1.357	1.42262	1.8559	1.45128	1.52293	22.55	0.427212	0.014409	7	19	0.919427	1.42825	0.326083	2.30414	8	4.07686	0.49105	3.99649	1.58072	0	0	16.27
177	2017	0.064349	0.994763	0.932726	1.0187	1.42396	1.2904	22.54	0.405789	0.025142	7	20	0.925364	1.44383	0.334239	2.7198	8	4.11686	0.5173	4.03598	1.83638	0	0	17.14
177	2018	0.005829	1.16061	0.809369	1.4155	1.53193	1.28398	22.57	0.352215	0.061878	7	21	0.92957	1.48264	0.33179	3.00208	8	4.15655	0.512699	4.09537	2.02472	0	0	17.14
177	2019	0.025648	1.17651	0.849627	1.1788	1.88696	1.3659	22.6	0.357066	0.004727	7	22	0.928563	1.55205	0.319942	3.23734	6	4.19594	0.514934	3.91679	2.14402	0	0	17.14
177	2020	0.122905	1.35329	0.839542	1.4747	3.2632	1.49053	22.85	0.490934	0.012826	7	23	0.923014	1.70433	0.317902	3.41219	7	4.22848	0.497449	3.95693	1.71599	0	0	17.14
177	2021	0.005512	1.17961	0.745206	1.8157	1.75253	1.32093	23.11	0.613377	-0.039852	7	24	0.927352	1.68484	0.341813	3.72719	8	4.25508	0.513301	4.06867	1.36436	0	0	17.14
178	2016	0.003718	1.357	1.42262	1.8559	1.45128	1.52293	23.9	0.825185	0.001083	9	19	0.919427	1.42825	0.326083	2.30414	7	3.97941	0.49105	3.8193	1.06655	0	0	53.32
178	2017	0.008992	0.994763	0.932726	1.0187	1.42396	1.2904	24.26	0.867698	0.022776	9	20	0.925364	1.44383	0.334239	2.7198	7	3.9667	0.5173	3.80683	1.006	0	0	53.32
178	2018	0.023552	1.16061	0.809369	1.4155	1.53193	1.28398	24.42	0.894843	0.028638	9	21	0.92957	1.48264	0.33179	3.00208	7	3.98031	0.512699	3.81994	0.977175	0	1	53.32
178	2019	0.001036	1.17651	0.849627	1.1788	1.88696	1.3659	24.58	0.868167	0.023624	9	22	0.928563	1.55205	0.319942	3.23734	7	3.99011	0.514934	3.70762	0.948366	0	1	53.32
178	2020	0.004948	1.35329	0.839542	1.4747	3.2632	1.49053	25.32	0.870432	0.009005	8	23	0.923014	1.70433	0.317902	3.41219	7	3.86674	0.497449	3.83084	0.917119	0	1	53.32
178	2021	0.020346	1.17961	0.745206	1.8157	1.75253	1.32093	25.68	0.873587	0.005207	8	24	0.927352	1.68484	0.341813	3.72719	7	3.81152	0.513301	3.65119	0.904693	0	1	53.32
179	2016	0.124997	1.357	1.42262	1.8559	1.45128	1.52293	22.65	0.23758	0.030772	9	19	0.919427	1.42825	0.326083	2.30414	6	3.91501	0.49105	3.91495	4.37702	0	0	23.34
179	2017	0.02554	0.994763	0.932726	1.0187	1.42396	1.2904	22.69	0.24138	0.030249	9	20	0.925364	1.44383	0.334239	2.7198	6	3.95386	0.5173	3.99343	2.68235	0	0	23.34
179	2018	0.001196	1.16061	0.809369	1.4155	1.53193	1.28398	22.71	0.219198	0.035461	8	21	0.92957	1.48264	0.33179	3.00208	8	3.99355	0.512699	4.03092	2.12281	0	0	23.34
179	2019	0.037042	1.17651	0.849627	1.1788	1.88696	1.3659	22.79	0.24671	0.033261	13	22	0.928563	1.55205	0.319942	3.23734	8	4.03093	0.514934	4.06657	2.14319	0	0	22.64
179	2020	0.033422	1.35329	0.839542	1.4747	3.2632	1.49053	22.9	0.273949	0.042088	12	23	0.923014	1.70433	0.317902	3.41219	8	4.06652	0.497449	3.95397	3.24978	0	0	21.83
179	2021	0.013258	1.17961	0.745206	1.8157	1.75253	1.32093	23.37	0.246407	0.03633	14	24	0.927352	1.68484	0.341813	3.72719	7	4.07586	0.513301	4.07626	2.79071	0	0	28.57
180	2016	0.009242	1.357	1.42262	1.8559	1.45128	1.52293	22.45	0.534345	0.046788	9	19	0.919427	1.42825	0.326083	2.30414	5	3.91778	0.49105	3.99765	1.99017	0	0	23.52
180	2017	0.043951	0.994763	0.932726	1.0187	1.42396	1.2904	22.46	0.464079	0.045086	7	20	0.925364	1.44383	0.334239	2.7198	4	3.9577	0.5173	4.07255	1.78025	0	0	26.74
180	2018	0.03744	1.16061	0.809369	1.4155	1.53193	1.28398	22.47	0.418463	0.064438	7	21	0.92957	1.48264	0.33179	3.00208	5	3.99763	0.512699	3.91778	1.9178	0	0	28.08
180	2019	0.058981	1.17651	0.849627	1.1788	1.88696	1.3659	22.6	0.422317	0.084844	7	22	0.928563	1.55205	0.319942	3.23734	5	4.036	0.514934	3.95772	2.71829	0	0	28.08
180	2020	0.054412	1.35329	0.839542	1.4747	3.2632	1.49053	22.74	0.41417	0.108973	7	23	0.923014	1.70433	0.317902	3.41219	6	4.07263	0.497449	4.03598	4.07453	0	0	28.08
180	2021	0.002245	1.17961	0.745206	1.8157	1.75253	1.32093	22.94	0.447798	0.10428	7	24	0.927352	1.68484	0.341813	3.72719	6	4.1048	0.513301	4.10473	4.96041	0	0	28.08
181	2016	0.001827	1.357	1.42262	1.8559	1.45128	1.52293	22.15	0.483367	0.032424	9	19	0.919427	1.42825	0.326083	2.30414	6	4.07548	0.49105	3.95558	2.41877	0	0	23.59
181	2017	0.008148	0.994763	0.932726	1.0187	1.42396	1.2904	22.15	0.428925	0.051979	8	20	0.925364	1.44383	0.334239	2.7198	6	4.11555	0.5173	4.07795	2.16743	0	0	23.59
181	2018	0.012459	1.16061	0.809369	1.4155	1.53193	1.28398	22.26	0.47989	0.011365	9	21	0.92957	1.48264	0.33179	3.00208	6	4.15733	0.512699	3.91558	1.34031	0	0	23.59
181	2019	0.002835	1.17651	0.849627	1.1788	1.88696	1.3659	22.25	0.426042	0.044241	9	22	0.928563	1.55205	0.319942	3.23734	7	4.19713	0.514934	3.99728	1.4192	0	0	23.59
181	2020	0.004586	1.35329	0.839542	1.4747	3.2632	1.49053	22.4	0.463451	0.043781	9	23	0.923014	1.70433	0.317902	3.41219	6	4.23795	0.497449	4.03717	1.40059	0	0	23.59
181	2021	0.000866	1.17961	0.745206	1.8157	1.75253	1.32093	22.83	0.644793	0.027859	9	24	0.927352	1.68484	0.341813	3.72719	7	4.26932	0.513301	4.10945	1.30788	0	0	23.59
182	2016	0.011781	1.357	1.42262	1.8559	1.45128	1.52293	22.41	0.580786	0.03643	8	19	0.919427	1.42825	0.326083	2.30414	9	4.03793	0.49105	3.95783	1.36572	0	0	21.16
182	2017	0.025512	0.994763	0.932726	1.0187	1.42396	1.2904	22.33	0.554079	0.015798	8	20	0.925364	1.44383	0.334239	2.7198	9	4.07781	0.5173	3.99787	1.27993	0	0	26.09
182	2018	0.004707	1.16061	0.809369	1.4155	1.53193	1.28398	22.34	0.527247	0.016383	9	21	0.92957	1.48264	0.33179	3.00208	8	4.11789	0.512699	4.07422	1.09248	0	0	27.03
182	2019	0.058948	1.17651	0.849627	1.1788	1.88696	1.3659	22.43	0.558788	0.020916	9	22	0.928563	1.55205	0.319942	3.23734	9	4.15788	0.514934	4.10983	1.08726	0	0	27.55
182	2020	0.204669	1.35329	0.839542	1.4747	3.2632	1.49053	22.68	0.637744	0.018892	8	23	0.923014	1.70433	0.317902	3.41219	9	4.19415	0.497449	3.91793	1.04429	0	0	27.55
182	2021	0.098972	1.17961	0.745206	1.8157	1.75253	1.32093	22.82	0.663041	0.018167	7	24	0.927352	1.68484	0.341813	3.72719	9	4.22996	0.513301	4.03787	1.08596	0	0	28.21
183	2016	0.049885	1.357	1.42262	1.8559	1.45128	1.52293	22.36	0.897709	-0.136147	13	19	0.919427	1.42825	0.326083	2.30414	6	3.95794	0.49105	3.98473	1.64919	0	0	27.79
183	2017	0.069774	0.994763	0.932726	1.0187	1.42396	1.2904	21.42	0.651815	0.045857	13	20	0.925364	1.44383	0.334239	2.7198	6	3.95777	0.5173	4.06983	2.24865	0	0	27.79
183	2018	0.00475	1.16061	0.809369	1.4155	1.53193	1.28398	22.94	0.886016	0.004994	9	21	0.92957	1.48264	0.33179	3.00208	6	4.02471	0.512699	3.91793	1.08945	0	0	27.79
183	2019	0.015456	1.17651	0.849627	1.1788	1.88696	1.3659	22.87	0.857906	0.017517	9	22	0.928563	1.55205	0.319942	3.23734	4	4.06788	0.514934	3.91789	1.07463	0	0	27.79
183	2020	0.030297	1.35329	0.839542	1.4747	3.2632	1.49053	22.82	0.856794	-0.006198	7	23	0.923014	1.70433	0.317902	3.41219	5	4.10986	0.497449	4.02786	1.0564	0	0	27.79
183	2021	0.000283	1.17961	0.745206	1.8157	1.75253	1.32093	23.32	0.694715	0.030214	8	24	0.927352	1.68484	0.341813	3.72719	5	4.12028	0.513301	4.08039	1.06369	0	0	58.42
184	2016	0.001184	1.357	1.42262	1.8559	1.45128	1.52293	22.28	0.559729	0.028171	8	19	0.919427	1.42825	0.326083	2.30414	6	4.07744	0.49105	3.99739	1.511	1	0	34.46
184	2017	0.015815	0.994763	0.932726	1.0187	1.42396	1.2904	22.39	0.510879	0.041954	8	20	0.925364	1.44383	0.334239	2.7198	6	4.11796	0.5173	3.91748	1.50158	1	0	34.46
184	2018	0.006186	1.16061	0.809369	1.4155	1.53193	1.28398	22.5	0.527302	0.046362	8	21	0.92957	1.48264	0.33179	3.00208	8	4.15738	0.512699	3.95796	1.0711	1	0	32.94
184	2019	0.000154	1.17651	0.849627	1.1788	1.88696	1.3659	22.59	0.5167	0.050204	7	22	0.928563	1.55205	0.319942	3.23734	7	4.19624	0.514934	4.03616	1.1563	1	0	32.94
184	2020	0.017108	1.35329	0.839542	1.4747	3.2632	1.49053	22.68	0.521879	0.048938	8	23	0.923014	1.70433	0.317902	3.41219	7	4.23416	0.497449	4.07422	1.23629	1	0	32.94
184	2021	0.02011	1.17961	0.745206	1.8157	1.75253	1.32093	22.72	0.502028	0.049383	8	24	0.927352	1.68484	0.341813	3.72719	7	4.27327	0.513301	4.11314	1.31623	0	0	32.6546
185	2016	0.017581	1.357	1.42262	1.8559	1.45128	1.52293	23.89	0.720032	0.014435	9	19	0.919427	1.42825	0.326083	2.30414	8	3.82057	0.49105	3.86821	1.38297	0	0	33.75
185	2017	0.017503	0.994763	0.932726	1.0187	1.42396	1.2904	23.83	0.699863	0.016497	9	20	0.925364	1.44383	0.334239	2.7198	8	3.86812	0.5173	4.04699	1.26607	0	0	33.75
185	2018	0.039026	1.16061	0.809369	1.4155	1.53193	1.28398	23.95	0.631172	0.00987	8	21	0.92957	1.48264	0.33179	3.00208	8	3.89321	0.512699	3.8206	0.917583	0	0	33.75
185	2019	0.018344	1.17651	0.849627	1.1788	1.88696	1.3659	23.95	0.663049	-0.045982	8	22	0.928563	1.55205	0.319942	3.23734	7	3.93214	0.514934	3.89268	1.00402	0	0	33.75
185	2020	0.007409	1.35329	0.839542	1.4747	3.2632	1.49053	23.82	0.592976	0.006339	9	23	0.923014	1.70433	0.317902	3.41219	7	3.98961	0.497449	3.93268	1.04574	0	0	33.75
185	2021	0.007168	1.17961	0.745206	1.8157	1.75253	1.32093	23.67	0.554778	0.011633	9	24	0.927352	1.68484	0.341813	3.72719	7	4.04728	0.513301	3.98945	1.12091	0	0	33.75
186	2016	0.029866	1.357	1.42262	1.8559	1.45128	1.52293	22.93	0.668667	0.000977	11	19	0.919427	1.42825	0.326083	2.30414	7	4.22521	0.49105	3.95159	1.3641	0	0	18.07
186	2017	0.053607	0.994763	0.932726	1.0187	1.42396	1.2904	22.77	0.581445	0.009818	11	20	0.925364	1.44383	0.334239	2.7198	7	4.27154	0.5173	4.08581	1.42947	0	0	20.07
186	2018	0.065827	1.16061	0.809369	1.4155	1.53193	1.28398	22.8	0.546828	0.054635	11	21	0.92957	1.48264	0.33179	3.00208	7	4.31045	0.512699	3.9052	0.996083	0	0	20.07
186	2019	0.203994	1.17651	0.849627	1.1788	1.88696	1.3659	22.94	0.611966	0.001409	10	22	0.928563	1.55205	0.319942	3.23734	7	4.34456	0.514934	3.99056	1.16273	0	0	20.07
186	2020	0.082361	1.35329	0.839542	1.4747	3.2632	1.49053	22.98	0.637535	0.006851	10	23	0.923014	1.70433	0.317902	3.41219	7	4.38272	0.497449	4.02473	1.07785	0	0	20.07
186	2021	0.006	1.17961	0.745206	1.8157	1.75253	1.32093	23.25	0.747922	-0.001055	11	24	0.927352	1.68484	0.341813	3.72719	7	4.40611	0.513301	4.06275	1.02171	0	0	20.07
187	2016	0.002169	1.357	1.42262	1.8559	1.45128	1.52293	24.72	0.754481	0.015231	7	18	0.919427	1.42825	0.326083	2.30414	6	3.68439	0.49105	3.74096	1.04436	0	0	77.88
187	2017	0.037643	0.994763	0.932726	1.0187	1.42396	1.2904	24.87	0.764294	0.025547	7	19	0.925364	1.44383	0.334239	2.7198	6	3.69326	0.5173	3.76603	1.00738	0	0	72.84
187	2018	0.020372	1.16061	0.809369	1.4155	1.53193	1.28398	24.81	0.670324	0.017376	6	20	0.92957	1.48264	0.33179	3.00208	4	3.74484	0.512699	3.64357	0.899607	0	0	60.78
187	2019	0.046146	1.17651	0.849627	1.1788	1.88696	1.3659	24.83	0.67047	0.009169	8	21	0.928563	1.55205	0.319942	3.23734	5	3.78102	0.514934	3.65248	0.907856	0	0	61.44
187	2020	0.036238	1.35329	0.839542	1.4747	3.2632	1.49053	24.9	0.668489	0.006022	7	22	0.923014	1.70433	0.317902	3.41219	7	3.80652	0.497449	3.70515	0.847332	0	0	62.18
187	2021	0.009858	1.17961	0.745206	1.8157	1.75253	1.32093	24.73	0.58173	0.045943	9	23	0.927352	1.68484	0.341813	3.72719	7	3.8809	0.513301	3.84156	0.879801	0	0	58.65
188	2016	0.07615	1.357	1.42262	1.8559	1.45128	1.52293	21.8	0.141493	0.01941	7	19	0.919427	1.42825	0.326083	2.30414	8	4.023	0.49105	4.0595	2.98981	0	0	19.93
188	2017	0.014314	0.994763	0.932726	1.0187	1.42396	1.2904	21.86	0.164759	0.028003	6	20	0.925364	1.44383	0.334239	2.7198	8	4.06595	0.5173	4.10221	2.64183	0	0	19.93
188	2018	0.007622	1.16061	0.809369	1.4155	1.53193	1.28398	21.75	0.14416	-0.070242	6	21	0.92957	1.48264	0.33179	3.00208	8	4.1008	0.512699	3.90323	1.36276	0	0	19.93
188	2019	0.01975	1.17651	0.849627	1.1788	1.88696	1.3659	21.78	0.140264	0.022295	6	22	0.928563	1.55205	0.319942	3.23734	7	4.14196	0.514934	3.94609	1.49705	0	0	19.93
188	2020	0.117242	1.35329	0.839542	1.4747	3.2632	1.49053	21.73	0.114166	-0.020525	6	23	0.923014	1.70433	0.317902	3.41219	7	4.17923	0.497449	3.98061	2.59617	0	0	19.93
188	2021	0.164362	1.17961	0.745206	1.8157	1.75253	1.32093	21.78	0.09827	0.063807	9	24	0.927352	1.68484	0.341813	3.72719	7	4.22226	0.513301	4.02221	9.70551	0	0	19.93
189	2016	0.138473	1.357	1.42262	1.8559	1.45128	1.52293	24.54	0.767856	0.003033	11	19	0.919427	1.42825	0.326083	2.30414	7	3.87856	0.49105	3.74704	0.958993	0	0	30.17
189	2017	0.044509	0.994763	0.932726	1.0187	1.42396	1.2904	24.6	0.834438	-0.042112	11	20	0.925364	1.44383	0.334239	2.7198	7	3.90649	0.5173	3.77936	1.01561	0	0	27.45
189	2018	0.012623	1.16061	0.809369	1.4155	1.53193	1.28398	24.64	0.839973	0.000979	11	21	0.92957	1.48264	0.33179	3.00208	5	3.93877	0.512699	3.83547	0.991294	0	0	28.87
189	2019	0.023494	1.17651	0.849627	1.1788	1.88696	1.3659	24.65	0.843162	0.00032	8	22	0.928563	1.55205	0.319942	3.23734	6	3.97667	0.514934	3.85886	0.990491	0	0	29.43
189	2020	0.016274	1.35329	0.839542	1.4747	3.2632	1.49053	24.76	0.848357	0.004181	7	23	0.923014	1.70433	0.317902	3.41219	5	3.9947	0.497449	3.71832	1.06085	0	0	29.43
189	2021	0.01396	1.17961	0.745206	1.8157	1.75253	1.32093	24.84	0.849149	-0.004285	9	24	0.927352	1.68484	0.341813	3.72719	7	4.0184	0.513301	3.81741	1.0353	0	0	29.43
190	2016	0.038771	1.357	1.42262	1.8559	1.45128	1.52293	24.39	0.548585	0.011602	10	19	0.919427	1.42825	0.326083	2.30414	8	3.74474	0.49105	3.74515	2.0495	0	0	38.18
190	2017	0.014531	0.994763	0.932726	1.0187	1.42396	1.2904	24.43	0.566791	0.011644	14	20	0.925364	1.44383	0.334239	2.7198	8	3.7781	0.5173	3.78894	1.71465	0	0	38.18
190	2018	0.003333	1.16061	0.809369	1.4155	1.53193	1.28398	24.59	0.596783	0.010604	14	21	0.92957	1.48264	0.33179	3.00208	8	3.7885	0.512699	3.82398	1.3621	0	0	38.18
190	2019	0.001535	1.17651	0.849627	1.1788	1.88696	1.3659	24.61	0.659529	0.01167	13	22	0.928563	1.55205	0.319942	3.23734	8	3.82509	0.514934	3.77818	1.58955	0	0	38.18
190	2020	0.008727	1.35329	0.839542	1.4747	3.2632	1.49053	24.79	0.738184	0.013294	11	23	0.923014	1.70433	0.317902	3.41219	8	3.82897	0.497449	3.82514	2.47532	0	0	38.18
190	2021	0.022147	1.17961	0.745206	1.8157	1.75253	1.32093	25	0.781332	0.00907	11	24	0.927352	1.68484	0.341813	3.72719	8	3.82403	0.513301	3.8293	2.18509	0	0	38.18
191	2016	0.115832	1.357	1.42262	1.8559	1.45128	1.52293	21.38	0.330283	0.053131	9	19	0.919427	1.42825	0.326083	2.30414	7	3.87431	0.49105	4.05343	4.78962	0	0	17.92
191	2017	0.008768	0.994763	0.932726	1.0187	1.42396	1.2904	21.45	0.377156	0.019375	9	20	0.925364	1.44383	0.334239	2.7198	7	3.92026	0.5173	4.10323	3.142	0	0	17.92
191	2018	0.009217	1.16061	0.809369	1.4155	1.53193	1.28398	21.54	0.398286	0.045658	9	21	0.92957	1.48264	0.33179	3.00208	7	3.96699	0.512699	3.8745	2.1032	0	0	17.92
191	2019	0.009979	1.17651	0.849627	1.1788	1.88696	1.3659	21.61	0.391127	0.056131	9	22	0.928563	1.55205	0.319942	3.23734	5	4.01188	0.514934	3.92035	2.32039	0	0	17.92
191	2020	0.005204	1.35329	0.839542	1.4747	3.2632	1.49053	21.63	0.374307	0.042392	9	23	0.923014	1.70433	0.317902	3.41219	6	4.05322	0.497449	3.96724	2.42484	0	0	17.92
191	2021	0.009016	1.17961	0.745206	1.8157	1.75253	1.32093	21.8	0.432095	0.040986	9	24	0.927352	1.68484	0.341813	3.72719	7	4.10316	0.513301	4.01211	2.49313	0	0	17.77
192	2016	0.015949	1.357	1.42262	1.8559	1.45128	1.52293	24.62	0.625549	0.009143	9	19	0.919427	1.42825	0.326083	2.30414	8	3.7031	0.49105	3.70322	1.00783	0	0	45.38
192	2017	0.006092	0.994763	0.932726	1.0187	1.42396	1.2904	24.62	0.579449	0.021733	9	20	0.925364	1.44383	0.334239	2.7198	8	3.74403	0.5173	3.74322	1.00394	0	0	39
192	2018	0.004173	1.16061	0.809369	1.4155	1.53193	1.28398	24.67	0.581242	0.03924	9	21	0.92957	1.48264	0.33179	3.00208	8	3.77324	0.512699	3.7735	0.914591	0	0	39.96
192	2019	0.01925	1.17651	0.849627	1.1788	1.88696	1.3659	24.63	0.548986	0.032001	8	22	0.928563	1.55205	0.319942	3.23734	7	3.82196	0.514934	3.84757	0.886761	0	0	39.96
192	2020	0.01831	1.35329	0.839542	1.4747	3.2632	1.49053	24.7	0.545879	0.036921	8	23	0.923014	1.70433	0.317902	3.41219	7	3.84814	0.497449	3.88757	0.826725	0	0	39.96
192	2021	0.041777	1.17961	0.745206	1.8157	1.75253	1.32093	24.7	0.506583	0.040839	7	24	0.927352	1.68484	0.341813	3.72719	8	3.88742	0.513301	3.82129	0.834803	0	0	39.96
193	2016	0.328703	1.357	1.42262	1.8559	1.45128	1.52293	20.39	0.695013	0.018315	6	19	0.919427	1.42825	0.326083	2.30414	6	3.827	0.49105	3.76556	5.69956	0	0	15
193	2017	0.178211	0.994763	0.932726	1.0187	1.42396	1.2904	20.27	0.530621	0.124792	9	20	0.925364	1.44383	0.334239	2.7198	6	3.84542	0.5173	3.99632	4.62605	0	0	15.27
193	2018	0.062339	1.16061	0.809369	1.4155	1.53193	1.28398	22.19	0.617242	0.054994	9	21	0.92957	1.48264	0.33179	3.00208	6	4.07634	0.512699	3.74677	0.98964	0	0	15.27
193	2019	0.143813	1.17651	0.849627	1.1788	1.88696	1.3659	21.95	0.464409	0.088821	9	22	0.928563	1.55205	0.319942	3.23734	6	4.10978	0.514934	4.02981	1.28054	0	0	57.37
193	2020	0.073287	1.35329	0.839542	1.4747	3.2632	1.49053	22.08	0.447037	0.079133	9	23	0.923014	1.70433	0.317902	3.41219	7	4.15407	0.497449	4.07395	1.17318	0	0	57.37
193	2021	0.003723	1.17961	0.745206	1.8157	1.75253	1.32093	22.16	0.415827	0.077974	9	24	0.927352	1.68484	0.341813	3.72719	7	4.19574	0.513301	4.11578	1.10502	0	0	57.39
194	2016	0.073802	1.357	1.42262	1.8559	1.45128	1.52293	21.66	0.524044	-0.032063	9	19	0.919427	1.42825	0.326083	2.30414	5	4.09516	0.49105	3.89534	2.24342	0	0	13
194	2017	0.023419	0.994763	0.932726	1.0187	1.42396	1.2904	21.69	0.530245	0.01397	9	20	0.925364	1.44383	0.334239	2.7198	5	4.13729	0.5173	3.93717	1.93799	0	0	28.5
194	2018	0.000435	1.16061	0.809369	1.4155	1.53193	1.28398	21.79	0.488762	0.013206	8	21	0.92957	1.48264	0.33179	3.00208	5	4.1825	0.512699	3.98272	1.22662	0	0	29.33
194	2019	0.016467	1.17651	0.849627	1.1788	1.88696	1.3659	21.7	0.450844	0.004064	8	22	0.928563	1.55205	0.319942	3.23734	4	4.21794	0.514934	4.01777	1.12072	0	0	29.33
194	2020	0.003421	1.35329	0.839542	1.4747	3.2632	1.49053	21.76	0.489752	0.012953	9	23	0.923014	1.70433	0.317902	3.41219	4	4.2612	0.497449	4.06115	1.09226	0	0	29.33
194	2021	0.004498	1.17961	0.745206	1.8157	1.75253	1.32093	21.87	0.528948	0.017841	8	24	0.927352	1.68484	0.341813	3.72719	5	4.30662	0.513301	4.10654	1.52708	0	0	27.83
195	2016	0.125685	1.357	1.42262	1.8559	1.45128	1.52293	21.78	0.681797	0.012931	8	19	0.919427	1.42825	0.326083	2.30414	7	4.18203	0.49105	3.90221	1.93071	0	0	41.25
195	2017	0.083459	0.994763	0.932726	1.0187	1.42396	1.2904	21.76	0.545026	0.139423	8	20	0.925364	1.44383	0.334239	2.7198	7	4.22137	0.5173	3.9795	1.4214	0	0	41.25
195	2018	0.000121	1.16061	0.809369	1.4155	1.53193	1.28398	21.73	0.517737	0.040399	9	21	0.92957	1.48264	0.33179	3.00208	7	4.25927	0.512699	3.94115	1.11947	0	0	41.25
195	2019	0.060367	1.17651	0.849627	1.1788	1.88696	1.3659	24.24	0.522795	0.093262	12	22	0.928563	1.55205	0.319942	3.23734	7	4.16951	0.514934	3.89004	1.05412	0	1	42.68
195	2020	0.002659	1.35329	0.839542	1.4747	3.2632	1.49053	24.39	0.472484	0.036072	12	23	0.923014	1.70433	0.317902	3.41219	7	4.18445	0.497449	3.90515	1.03334	0	1	39.35
195	2021	0.001883	1.17961	0.745206	1.8157	1.75253	1.32093	24.75	0.639881	0.042692	12	24	0.927352	1.68484	0.341813	3.72719	7	4.15702	0.513301	3.87751	1.1008	0	1	39.35
196	2016	0.022892	1.357	1.42262	1.8559	1.45128	1.52293	23.39	0.270822	0.102123	9	19	0.919427	1.42825	0.326083	2.30414	6	3.87481	0.49105	3.90453	1.42628	0	0	35.73
196	2017	0.02457	0.994763	0.932726	1.0187	1.42396	1.2904	23.5	0.224386	0.14617	9	20	0.925364	1.44383	0.334239	2.7198	7	3.90426	0.5173	3.93346	2.36158	0	0	35.73
196	2018	0.016423	1.16061	0.809369	1.4155	1.53193	1.28398	23.61	0.193719	0.138523	9	21	0.92957	1.48264	0.33179	3.00208	7	3.93362	0.512699	3.95311	1.41167	0	0	37.83
196	2019	0.093201	1.17651	0.849627	1.1788	1.88696	1.3659	23.79	0.322458	0.021273	9	22	0.928563	1.55205	0.319942	3.23734	7	3.95316	0.514934	3.98444	2.32576	0	0	37.83
196	2020	0.04372	1.35329	0.839542	1.4747	3.2632	1.49053	23.86	0.238294	0.131965	9	23	0.923014	1.70433	0.317902	3.41219	6	3.98507	0.497449	4.00584	3.19113	0	0	37.83
196	2021	0.010205	1.17961	0.745206	1.8157	1.75253	1.32093	24	0.265219	0.133661	8	24	0.927352	1.68484	0.341813	3.72719	7	4.0054	0.513301	3.87455	2.54321	0	0	37.83
197	2016	0.111864	1.357	1.42262	1.8559	1.45128	1.52293	21.44	0.442488	0.005469	8	19	0.919427	1.42825	0.326083	2.30414	4	4.0393	0.49105	3.92035	4.36615	0	0	28.58
197	2017	0.022006	0.994763	0.932726	1.0187	1.42396	1.2904	21.45	0.435803	0.015964	9	20	0.925364	1.44383	0.334239	2.7198	4	4.08064	0.5173	3.96349	2.81548	0	0	28.58
197	2018	0.016357	1.16061	0.809369	1.4155	1.53193	1.28398	21.49	0.43586	0.021011	9	21	0.92957	1.48264	0.33179	3.00208	4	4.12313	0.512699	4.01278	1.88783	0	0	28.58
197	2019	0.002357	1.17651	0.849627	1.1788	1.88696	1.3659	21.62	0.493412	0.020276	9	22	0.928563	1.55205	0.319942	3.23734	5	4.17301	0.514934	4.04867	2.10677	0	0	28.58
197	2020	0.004952	1.35329	0.839542	1.4747	3.2632	1.49053	21.56	0.44	0.016987	9	23	0.923014	1.70433	0.317902	3.41219	6	4.20859	0.497449	4.09534	2.02675	0	0	28.58
197	2021	0.012287	1.17961	0.745206	1.8157	1.75253	1.32093	21.66	0.474827	0.016979	8	24	0.927352	1.68484	0.341813	3.72719	6	4.25509	0.513301	3.87954	2.08129	0	0	28.58
198	2016	0.005929	1.357	1.42262	1.8559	1.45128	1.52293	22.86	0.482544	0.045587	9	19	0.919427	1.42825	0.326083	2.30414	6	3.90823	0.49105	3.90827	1.06333	0	0	42.58
198	2017	0.026637	0.994763	0.932726	1.0187	1.42396	1.2904	22.85	0.446705	0.100552	8	20	0.925364	1.44383	0.334239	2.7198	6	3.94874	0.5173	3.94867	1.21652	0	0	42.58
198	2018	0.032924	1.16061	0.809369	1.4155	1.53193	1.28398	23.03	0.393845	0.182799	9	21	0.92957	1.48264	0.33179	3.00208	6	3.98002	0.512699	4.03012	1.05824	0	0	42.58
198	2019	0.039896	1.17651	0.849627	1.1788	1.88696	1.3659	23.19	0.362792	0.174026	9	22	0.928563	1.55205	0.319942	3.23734	7	4.00998	0.514934	3.98009	1.18744	0	0	42.58
198	2020	0.061082	1.35329	0.839542	1.4747	3.2632	1.49053	23.44	0.382607	0.145108	9	23	0.923014	1.70433	0.317902	3.41219	7	4.03008	0.497449	4.01011	1.08313	0	0	42.58
198	2021	0.028536	1.17961	0.745206	1.8157	1.75253	1.32093	23.58	0.374623	0.132387	9	24	0.927352	1.68484	0.341813	3.72719	7	4.05643	0.513301	4.05658	0.933685	0	0	42.58
199	2016	0.222878	1.357	1.42262	1.8559	1.45128	1.52293	20.81	0.38971	0.075614	9	18	0.919427	1.42825	0.326083	2.30414	6	4.17131	0.49105	3.83663	5.58753	0	0	18.08
199	2017	0.280338	0.994763	0.932726	1.0187	1.42396	1.2904	21.01	0.367401	0.129457	9	19	0.925364	1.44383	0.334239	2.7198	6	4.23609	0.5173	3.99425	2.75737	0	0	18.08
199	2018	0.043885	1.16061	0.809369	1.4155	1.53193	1.28398	20.8	0.229271	0.028751	9	20	0.92957	1.48264	0.33179	3.00208	6	4.25044	0.512699	3.77125	2.3264	0	0	18.08
199	2019	0.01995	1.17651	0.849627	1.1788	1.88696	1.3659	20.85	0.226426	0.054135	9	21	0.928563	1.55205	0.319942	3.23734	5	4.297	0.514934	3.8499	2.67728	0	0	18.08
199	2020	0.015218	1.35329	0.839542	1.4747	3.2632	1.49053	20.85	0.199611	0.032821	10	22	0.923014	1.70433	0.317902	3.41219	5	4.33717	0.497449	3.8966	2.57852	0	0	18.08
199	2021	0.0832	1.17961	0.745206	1.8157	1.75253	1.32093	20.99	0.25063	0.053241	9	23	0.927352	1.68484	0.341813	3.72719	6	4.39439	0.513301	3.9366	3.26053	0	0	17.81
200	2016	0.002403	1.357	1.42262	1.8559	1.45128	1.52293	23.66	0.727771	-0.006049	7	19	0.919427	1.42825	0.326083	2.30414	7	3.84764	0.49105	3.84809	1.25456	0	0	62.54
200	2017	0.021801	0.994763	0.932726	1.0187	1.42396	1.2904	23.67	0.695013	0.01327	6	20	0.925364	1.44383	0.334239	2.7198	7	3.88717	0.5173	3.88699	1.10416	0	0	62.54
200	2018	0.008195	1.16061	0.809369	1.4155	1.53193	1.28398	23.68	0.676219	0.026543	7	21	0.92957	1.48264	0.33179	3.00208	7	3.92643	0.512699	3.92588	0.932951	0	0	62.54
200	2019	0.01689	1.17651	0.849627	1.1788	1.88696	1.3659	23.67	0.624135	0.025564	9	22	0.928563	1.55205	0.319942	3.23734	7	3.96735	0.514934	3.96699	0.887739	0	0	62.54
200	2020	0.011883	1.35329	0.839542	1.4747	3.2632	1.49053	23.67	0.60632	0.02718	9	23	0.923014	1.70433	0.317902	3.41219	7	4.00702	0.497449	4.00699	0.924842	0	0	62.54
200	2021	0.012204	1.17961	0.745206	1.8157	1.75253	1.32093	23.6	0.544741	0.017863	9	24	0.927352	1.68484	0.341813	3.72719	7	4.05448	0.513301	4.05451	1.06834	0	0	62.54
201	2016	0.021921	1.357	1.42262	1.8559	1.45128	1.52293	23.32	0.255733	0.076425	9	19	0.919427	1.42825	0.326083	2.30414	7	4.08065	0.49105	3.88039	1.86827	0	0	7.26
201	2017	0.037455	0.994763	0.932726	1.0187	1.42396	1.2904	23.49	0.360029	0.026698	9	20	0.925364	1.44383	0.334239	2.7198	7	4.10593	0.5173	4.11616	1.58524	0	0	8.41
201	2018	0.155272	1.16061	0.809369	1.4155	1.53193	1.28398	23.28	0.575683	-0.382338	6	21	0.92957	1.48264	0.33179	3.00208	8	4.16347	0.512699	3.90548	1.03396	0	0	8.2
201	2019	0.046149	1.17651	0.849627	1.1788	1.88696	1.3659	23.28	0.51905	0.02837	9	22	0.928563	1.55205	0.319942	3.23734	8	4.20365	0.514934	3.96354	1.04072	0	0	8.2
201	2020	0.071024	1.35329	0.839542	1.4747	3.2632	1.49053	22.94	0.621192	-0.233153	9	23	0.923014	1.70433	0.317902	3.41219	3	4.26471	0.497449	4.00354	1.17278	0	0	7.12
201	2021	0.027181	1.17961	0.745206	1.8157	1.75253	1.32093	22.59	0.492454	0.010345	8	24	0.927352	1.68484	0.341813	3.72719	6	4.31613	0.513301	4.06473	1.39164	0	0	7.12
202	2016	0.023774	1.357	1.42262	1.8559	1.45128	1.52293	21.65	0.20797	0.012427	9	19	0.919427	1.42825	0.326083	2.30414	6	3.89468	0.49105	3.89471	2.18038	0	0	39.38
202	2017	0.002591	0.994763	0.932726	1.0187	1.42396	1.2904	21.69	0.199601	0.039398	9	20	0.925364	1.44383	0.334239	2.7198	6	3.93708	0.5173	3.98168	2.13562	0	0	39.38
202	2018	0.008321	1.16061	0.809369	1.4155	1.53193	1.28398	21.77	0.222516	0.042459	9	21	0.92957	1.48264	0.33179	3.00208	6	3.98181	0.512699	4.07446	1.50029	0	0	39.38
202	2019	0.025561	1.17651	0.849627	1.1788	1.88696	1.3659	21.96	0.309282	0.042564	8	22	0.928563	1.55205	0.319942	3.23734	6	4.03022	0.514934	3.93717	2.30896	0	0	39.38
202	2020	0.010997	1.35329	0.839542	1.4747	3.2632	1.49053	22.1	0.3901	0.018781	7	23	0.923014	1.70433	0.317902	3.41219	6	4.07436	0.497449	4.03018	1.95963	0	0	39.38
202	2021	0.013048	1.17961	0.745206	1.8157	1.75253	1.32093	22.22	0.436169	0.021868	7	24	0.927352	1.68484	0.341813	3.72719	6	4.11682	0.513301	4.11678	2.59766	0	0	39.48
203	2016	0.034458	1.357	1.42262	1.8559	1.45128	1.52293	23.11	0.786772	0.01951	9	19	0.919427	1.42825	0.326083	2.30414	8	4.2552	0.49105	3.90921	1.5031	0	0	32.32
203	2017	0.039261	0.994763	0.932726	1.0187	1.42396	1.2904	23.45	0.640025	0.017068	9	20	0.925364	1.44383	0.334239	2.7198	8	4.26916	0.5173	3.94643	1.30894	0	0	32.06
203	2018	0.008254	1.16061	0.809369	1.4155	1.53193	1.28398	23.48	0.630874	0.026993	9	21	0.92957	1.48264	0.33179	3.00208	8	4.30612	0.512699	3.9602	1.00824	0	0	32.64
203	2019	0.005472	1.17651	0.849627	1.1788	1.88696	1.3659	23.73	0.707175	0.019039	9	22	0.928563	1.55205	0.319942	3.23734	8	4.31991	0.514934	3.98317	0.977835	0	0	32.67
203	2020	0.010251	1.35329	0.839542	1.4747	3.2632	1.49053	23.87	0.74763	0.020995	9	23	0.923014	1.70433	0.317902	3.41219	8	4.34266	0.497449	4.03431	0.960994	0	0	32.68
203	2021	0.004759	1.17961	0.745206	1.8157	1.75253	1.32093	23.78	0.735968	0.007261	9	24	0.927352	1.68484	0.341813	3.72719	8	4.39438	0.513301	3.89537	0.928971	0	0	34.34
204	2016	0.129759	1.357	1.42262	1.8559	1.45128	1.52293	20.62	0.348663	0.031292	6	18	0.919427	1.42825	0.326083	2.30414	6	3.74357	0.49105	3.80297	4.36065	0	0	25.36
204	2017	0.123807	0.994763	0.932726	1.0187	1.42396	1.2904	20.75	0.332032	0.048785	8	19	0.925364	1.44383	0.334239	2.7198	4	3.80293	0.5173	3.93792	2.93861	0	0	25.36
204	2018	0.04419	1.16061	0.809369	1.4155	1.53193	1.28398	20.77	0.244431	0.051811	8	20	0.92957	1.48264	0.33179	3.00208	3	3.84555	0.512699	3.96156	1.83209	0	0	25.36
204	2019	0.069369	1.17651	0.849627	1.1788	1.88696	1.3659	20.84	0.277772	0.018095	8	21	0.928563	1.55205	0.319942	3.23734	3	3.89539	0.514934	3.74396	2.02434	0	0	25.36
204	2020	0.030602	1.35329	0.839542	1.4747	3.2632	1.49053	20.86	0.429809	-0.137557	8	22	0.923014	1.70433	0.317902	3.41219	5	3.93728	0.497449	3.84577	3.65752	0	0	25.36
204	2021	0.027387	1.17961	0.745206	1.8157	1.75253	1.32093	20.74	0.447341	-0.08782	8	23	0.927352	1.68484	0.341813	3.72719	6	3.96087	0.513301	3.89528	2.88421	0	0	25.36
205	2016	0.020474	1.357	1.42262	1.8559	1.45128	1.52293	21.58	0.214326	0.041097	9	19	0.919427	1.42825	0.326083	2.30414	6	3.89023	0.49105	4.02783	2.40664	0	0	31
205	2017	0.02433	0.994763	0.932726	1.0187	1.42396	1.2904	21.66	0.210903	0.068522	9	20	0.925364	1.44383	0.334239	2.7198	7	3.9351	0.5173	4.11718	2.87419	0	0	31
205	2018	0.01096	1.16061	0.809369	1.4155	1.53193	1.28398	21.78	0.24056	0.077587	9	21	0.92957	1.48264	0.33179	3.00208	6	3.98208	0.512699	3.89007	2.04971	0	0	31
205	2019	0.017406	1.17651	0.849627	1.1788	1.88696	1.3659	21.9	0.247207	0.092764	9	22	0.928563	1.55205	0.319942	3.23734	7	4.02764	0.514934	3.93534	3.8552	0	0	31
205	2020	0.02609	1.35329	0.839542	1.4747	3.2632	1.49053	22.19	0.341222	0.113352	9	23	0.923014	1.70433	0.317902	3.41219	7	4.07633	0.497449	3.98221	12.0662	0	0	31
205	2021	0.023058	1.17961	0.745206	1.8157	1.75253	1.32093	22.52	0.413736	0.148636	9	24	0.927352	1.68484	0.341813	3.72719	7	4.11721	0.513301	4.07632	11.9001	0	0	31
206	2016	0.053774	1.357	1.42262	1.8559	1.45128	1.52293	23.67	0.597165	-0.05264	6	19	0.919427	1.42825	0.326083	2.30414	8	3.84696	0.49105	3.84699	1.45617	0	0	53.03
206	2017	0.033049	0.994763	0.932726	1.0187	1.42396	1.2904	23.64	0.571607	0.013269	8	20	0.925364	1.44383	0.334239	2.7198	7	3.89021	0.5173	3.89026	1.44996	0	0	53.03
206	2018	0.031519	1.16061	0.809369	1.4155	1.53193	1.28398	23.65	0.563353	0.01479	8	21	0.92957	1.48264	0.33179	3.00208	7	3.9294	0.512699	3.92918	1.12294	0	0	53.03
206	2019	0.002477	1.17651	0.849627	1.1788	1.88696	1.3659	23.7	0.587124	0.001948	8	22	0.928563	1.55205	0.319942	3.23734	7	3.96345	0.514934	3.96363	1.35796	0	0	53.03
206	2020	0.008666	1.35329	0.839542	1.4747	3.2632	1.49053	24.89	0.617661	0.041107	10	23	0.923014	1.70433	0.317902	3.41219	8	3.80909	0.497449	3.80819	1.0756	0	0	83.41
206	2021	0.018928	1.17961	0.745206	1.8157	1.75253	1.32093	24.97	0.623853	0.055899	9	24	0.927352	1.68484	0.341813	3.72719	7	3.83104	0.513301	3.83069	1.09404	0	0	65.81
207	2016	0.063545	1.357	1.42262	1.8559	1.45128	1.52293	22.35	0.532696	0.038941	7	18	0.919427	1.42825	0.326083	2.30414	7	4.07792	0.49105	3.95793	2.66094	0	0	47.61
207	2017	0.00439	0.994763	0.932726	1.0187	1.42396	1.2904	22.33	0.526438	0.000163	7	19	0.925364	1.44383	0.334239	2.7198	7	4.11784	0.5173	3.99791	1.69757	0	0	47.61
207	2018	0.006532	1.16061	0.809369	1.4155	1.53193	1.28398	22.41	0.550798	0.016738	7	20	0.92957	1.48264	0.33179	3.00208	7	4.15793	0.512699	3.87791	1.36906	0	0	47.61
207	2019	0.007915	1.17651	0.849627	1.1788	1.88696	1.3659	22.42	0.554058	0.004622	5	21	0.928563	1.55205	0.319942	3.23734	7	4.1979	0.514934	3.91783	1.56474	0	0	47.61
207	2020	0.051118	1.35329	0.839542	1.4747	3.2632	1.49053	22.34	0.44197	0.020108	7	22	0.923014	1.70433	0.317902	3.41219	7	4.23786	0.497449	4.03787	1.70187	0	0	47.61
207	2021	0.030085	1.17961	0.745206	1.8157	1.75253	1.32093	22.42	0.462158	0.032991	6	23	0.927352	1.68484	0.341813	3.72719	6	4.27789	0.513301	4.07791	2.25227	0	0	47.61
208	2016	0.009347	1.357	1.42262	1.8559	1.45128	1.52293	24.19	0.690959	0.006475	11	18	0.919427	1.42825	0.326083	2.30414	8	3.73841	0.49105	3.73791	1.15721	0	0	42.57
208	2017	0.048657	0.994763	0.932726	1.0187	1.42396	1.2904	24.3	0.695278	0.019973	11	19	0.925364	1.44383	0.334239	2.7198	8	3.75976	0.5173	3.76031	1.37906	0	0	42.57
208	2018	0.033876	1.16061	0.809369	1.4155	1.53193	1.28398	24.35	0.754381	-0.046525	11	20	0.92957	1.48264	0.33179	3.00208	8	3.79228	0.512699	3.79197	1.02232	0	0	42.57
208	2019	0.044194	1.17651	0.849627	1.1788	1.88696	1.3659	24.4	0.682323	0.013775	11	21	0.928563	1.55205	0.319942	3.23734	8	3.82314	0.514934	3.82342	1.02086	0	1	42.57
208	2020	0.06336	1.35329	0.839542	1.4747	3.2632	1.49053	24.44	0.664574	0.030079	11	22	0.923014	1.70433	0.317902	3.41219	8	3.8569	0.497449	3.85642	1.19902	0	1	35.48
208	2021	0.076707	1.17961	0.745206	1.8157	1.75253	1.32093	24.36	0.447359	0.111328	10	23	0.927352	1.68484	0.341813	3.72719	8	3.91086	0.513301	3.91028	1.38231	0	1	32
209	2016	0.004021	1.357	1.42262	1.8559	1.45128	1.52293	22.39	0.545409	0.060684	9	18	0.919427	1.42825	0.326083	2.30414	6	4.27796	0.49105	3.95718	1.72458	0	0	29.15
209	2017	0.004178	0.994763	0.932726	1.0187	1.42396	1.2904	22.44	0.48694	0.059577	9	19	0.925364	1.44383	0.334239	2.7198	6	4.31784	0.5173	3.99285	1.38222	0	0	29.15
209	2018	0.00296	1.16061	0.809369	1.4155	1.53193	1.28398	22.52	0.509518	0.049894	9	20	0.92957	1.48264	0.33179	3.00208	6	4.35714	0.512699	3.87796	1.06749	0	0	29.15
209	2019	0.021423	1.17651	0.849627	1.1788	1.88696	1.3659	22.73	0.465657	0.063062	9	21	0.928563	1.55205	0.319942	3.23734	6	4.39288	0.514934	3.91783	1.16912	0	0	26.5
209	2020	0.003575	1.35329	0.839542	1.4747	3.2632	1.49053	22.83	0.452985	0.028393	11	22	0.923014	1.70433	0.317902	3.41219	6	4.42962	0.497449	4.02945	1.24928	0	0	13.78
209	2021	0.00546	1.17961	0.745206	1.8157	1.75253	1.32093	23.01	0.497587	0.031839	9	23	0.927352	1.68484	0.341813	3.72719	6	4.46106	0.513301	4.06118	1.66126	0	0	13.78
210	2016	0.025705	1.357	1.42262	1.8559	1.45128	1.52293	21.31	0.368412	0.032058	9	18	0.919427	1.42825	0.326083	2.30414	6	3.82811	0.49105	3.82824	3.47205	0	0	16.61
210	2017	0.070492	0.994763	0.932726	1.0187	1.42396	1.2904	21.61	0.421325	0.020803	9	19	0.925364	1.44383	0.334239	2.7198	6	3.89222	0.5173	3.89211	1.81235	0	0	14.5
210	2018	0.035911	1.16061	0.809369	1.4155	1.53193	1.28398	21.68	0.462054	0.009085	9	20	0.92957	1.48264	0.33179	3.00208	6	3.93663	0.512699	3.98422	1.42099	0	0	14.5
210	2019	0.060305	1.17651	0.849627	1.1788	1.88696	1.3659	21.82	0.521175	0.01109	9	21	0.928563	1.55205	0.319942	3.23734	6	3.98421	0.514934	4.02783	1.32124	0	0	14.5
210	2020	0.038961	1.35329	0.839542	1.4747	3.2632	1.49053	21.9	0.488314	0.007423	9	22	0.923014	1.70433	0.317902	3.41219	6	4.02796	0.497449	3.93657	1.2995	0	0	13.91
210	2021	0.031442	1.17961	0.745206	1.8157	1.75253	1.32093	22.04	0.542674	0.009137	9	23	0.927352	1.68484	0.341813	3.72719	5	4.07297	0.513301	4.07283	2.46539	0	0	13.91
211	2016	0.054412	1.357	1.42262	1.8559	1.45128	1.52293	21.78	0.303169	0.001377	9	18	0.919427	1.42825	0.326083	2.30414	8	3.86198	0.49105	3.86221	2.95516	0	0	20.86
211	2017	0.005197	0.994763	0.932726	1.0187	1.42396	1.2904	21.75	0.277529	0.009145	9	19	0.925364	1.44383	0.334239	2.7198	8	3.90072	0.5173	4.02654	2.38067	0	0	20.86
211	2018	0.05264	1.16061	0.809369	1.4155	1.53193	1.28398	21.85	0.333628	0.01447	9	20	0.92957	1.48264	0.33179	3.00208	8	3.94586	0.512699	3.90061	1.38605	0	0	20.86
211	2019	0.005271	1.17651	0.849627	1.1788	1.88696	1.3659	21.91	0.356077	0.015734	9	21	0.928563	1.55205	0.319942	3.23734	8	3.9884	0.514934	3.94564	1.78719	0	0	20.86
211	2020	0.008722	1.35329	0.839542	1.4747	3.2632	1.49053	21.87	0.313294	0.015587	9	22	0.923014	1.70433	0.317902	3.41219	7	4.02663	0.497449	3.98825	1.49263	0	0	20.86
211	2021	0.001039	1.17961	0.745206	1.8157	1.75253	1.32093	21.86	0.309574	-0.005242	9	23	0.927352	1.68484	0.341813	3.72719	7	4.06602	0.513301	4.06609	1.81136	0	0	20.86
212	2016	0.011993	1.357	1.42262	1.8559	1.45128	1.52293	22.59	0.425401	-0.025401	7	19	0.919427	1.42825	0.326083	2.30414	6	3.91614	0.49105	3.91616	1.62872	0	0	26.06
212	2017	0.00317	0.994763	0.932726	1.0187	1.42396	1.2904	22.54	0.44567	-0.048678	7	20	0.925364	1.44383	0.334239	2.7198	6	3.9569	0.5173	3.95693	1.17356	0	0	26.06
212	2018	0.014822	1.16061	0.809369	1.4155	1.53193	1.28398	22.44	0.388959	0.000432	7	21	0.92957	1.48264	0.33179	3.00208	6	3.99783	0.512699	3.99783	0.791362	0	0	26.06
212	2019	0.006865	1.17651	0.849627	1.1788	1.88696	1.3659	22.07	0.384459	-0.276231	7	22	0.928563	1.55205	0.319942	3.23734	5	4.03359	0.514934	4.03369	0.943382	0	0	26.06
212	2020	0.009795	1.35329	0.839542	1.4747	3.2632	1.49053	22.03	0.340061	0.020513	7	23	0.923014	1.70433	0.317902	3.41219	5	4.07249	0.497449	4.07253	1.81156	0	0	25.95
212	2021	0.14141	1.17961	0.745206	1.8157	1.75253	1.32093	22.08	0.349025	0.016568	7	24	0.927352	1.68484	0.341813	3.72719	6	4.11396	0.513301	4.11395	1.80776	0	0	25.81
213	2016	0.057734	1.357	1.42262	1.8559	1.45128	1.52293	21.7	0.129885	0.041844	9	19	0.919427	1.42825	0.326083	2.30414	5	3.89799	0.49105	3.95341	3.41127	0	0	28.68
213	2017	0.223765	0.994763	0.932726	1.0187	1.42396	1.2904	22.06	0.314749	0.068964	9	20	0.925364	1.44383	0.334239	2.7198	6	3.95338	0.5173	3.99578	2.6727	0	0	28.66
213	2018	0.105938	1.16061	0.809369	1.4155	1.53193	1.28398	22.16	0.41607	0.12247	9	21	0.92957	1.48264	0.33179	3.00208	6	3.99584	0.512699	4.03678	1.89832	0	0	28.74
213	2019	0.041991	1.17651	0.849627	1.1788	1.88696	1.3659	22.22	0.380929	0.070195	9	22	0.928563	1.55205	0.319942	3.23734	6	4.03673	0.514934	3.89777	3.43019	0	0	28.74
213	2020	0.00955	1.35329	0.839542	1.4747	3.2632	1.49053	22.3	0.346245	0.046939	9	23	0.923014	1.70433	0.317902	3.41219	5	4.07763	0.497449	4.07765	3.30118	0	0	28.74
213	2021	0.06439	1.17961	0.745206	1.8157	1.75253	1.32093	22.38	0.294584	0.133554	9	24	0.927352	1.68484	0.341813	3.72719	6	4.11796	0.513301	4.11796	5.08075	0	0	16.69
214	2016	0.295939	1.357	1.42262	1.8559	1.45128	1.52293	20.53	0.138221	0.013993	9	19	0.919427	1.42825	0.326083	2.30414	8	4.05054	0.49105	3.91292	8.32137	0	0	23.46
214	2017	0.02135	0.994763	0.932726	1.0187	1.42396	1.2904	20.52	0.163197	-0.015339	9	20	0.925364	1.44383	0.334239	2.7198	8	4.08911	0.5173	3.95871	4.31268	0	0	23.46
214	2018	0.008621	1.16061	0.809369	1.4155	1.53193	1.28398	20.58	0.121477	0.053996	9	21	0.92957	1.48264	0.33179	3.00208	7	4.13705	0.512699	4.02182	2.9	0	0	23.46
214	2019	0.004365	1.17651	0.849627	1.1788	1.88696	1.3659	20.68	0.128416	0.061159	9	22	0.928563	1.55205	0.319942	3.23734	7	4.19293	0.514934	3.76995	2.53783	0	0	23.46
214	2020	0.09876	1.35329	0.839542	1.4747	3.2632	1.49053	20.72	0.132037	0.027331	9	23	0.923014	1.70433	0.317902	3.41219	8	4.23909	0.497449	3.80835	2.16453	0	0	23.46
214	2021	0.253927	1.17961	0.745206	1.8157	1.75253	1.32093	20.89	0.200164	0.061164	9	24	0.927352	1.68484	0.341813	3.72719	8	4.30244	0.513301	3.85782	4.84405	0	0	23.46
215	2016	0.024828	1.357	1.42262	1.8559	1.45128	1.52293	21.8	0.36767	0.031023	9	18	0.919427	1.42825	0.326083	2.30414	7	4.06343	0.49105	3.86323	2.44569	0	0	26.35
215	2017	0.017857	0.994763	0.932726	1.0187	1.42396	1.2904	21.82	0.366061	0.046999	8	19	0.925364	1.44383	0.334239	2.7198	6	4.10443	0.5173	3.90422	1.9722	0	0	26.42
215	2018	0.044745	1.16061	0.809369	1.4155	1.53193	1.28398	22.36	0.440728	0.022772	9	20	0.92957	1.48264	0.33179	3.00208	6	4.15792	0.512699	3.95793	1.18742	0	0	24.14
215	2019	0.027479	1.17651	0.849627	1.1788	1.88696	1.3659	22.32	0.531847	-0.106243	9	21	0.928563	1.55205	0.319942	3.23734	6	4.19776	0.514934	3.99778	1.2028	0	0	13.18
215	2020	0.009109	1.35329	0.839542	1.4747	3.2632	1.49053	22.54	0.617966	0.00573	9	22	0.923014	1.70433	0.317902	3.41219	5	4.23689	0.497449	4.03693	1.44357	0	0	13.18
215	2021	0.001632	1.17961	0.745206	1.8157	1.75253	1.32093	22.78	0.618869	0.015151	9	23	0.927352	1.68484	0.341813	3.72719	5	4.27118	0.513301	4.07126	1.6435	0	0	11.39
216	2016	0.052497	1.357	1.42262	1.8559	1.45128	1.52293	22.05	0.429671	-0.032863	7	18	0.919427	1.42825	0.326083	2.30414	6	3.87302	0.49105	3.87313	2.11951	0	0	40.34
216	2017	0.039696	0.994763	0.932726	1.0187	1.42396	1.2904	22.18	0.349827	0.152708	8	19	0.925364	1.44383	0.334239	2.7198	6	3.91621	0.5173	3.91615	2.22995	0	0	40.34
216	2018	0.043973	1.16061	0.809369	1.4155	1.53193	1.28398	22.25	0.270054	0.128131	9	20	0.92957	1.48264	0.33179	3.00208	6	3.95711	0.512699	3.95717	1.21776	0	0	40.34
216	2019	0.055689	1.17651	0.849627	1.1788	1.88696	1.3659	22.23	0.262788	0.036199	9	21	0.928563	1.55205	0.319942	3.23734	6	3.99694	0.514934	3.99692	1.23539	0	0	40.34
216	2020	0.032808	1.35329	0.839542	1.4747	3.2632	1.49053	22.18	0.300277	-0.05846	6	22	0.923014	1.70433	0.317902	3.41219	6	4.0362	0.497449	4.03615	1.12341	0	0	40.34
216	2021	0.019369	1.17961	0.745206	1.8157	1.75253	1.32093	22.44	0.368316	0.10868	9	23	0.927352	1.68484	0.341813	3.72719	6	4.07783	0.513301	4.07783	1.48506	0	0	40.34
217	2016	0.009384	1.357	1.42262	1.8559	1.45128	1.52293	22.27	0.292314	0.049318	9	19	0.919427	1.42825	0.326083	2.30414	6	3.91743	0.49105	3.91739	1.70668	1	0	30.31
217	2017	0.030339	0.994763	0.932726	1.0187	1.42396	1.2904	22.35	0.312729	0.047328	9	20	0.925364	1.44383	0.334239	2.7198	6	3.95791	0.5173	3.95791	1.74086	1	0	30.31
217	2018	0.008813	1.16061	0.809369	1.4155	1.53193	1.28398	22.42	0.315478	0.060778	9	21	0.92957	1.48264	0.33179	3.00208	6	3.99792	0.512699	3.99791	1.08656	1	0	30.31
217	2019	0.016803	1.17651	0.849627	1.1788	1.88696	1.3659	22.47	0.306273	0.063338	9	22	0.928563	1.55205	0.319942	3.23734	7	4.03768	0.514934	4.03765	1.57685	1	0	30.31
217	2020	0.016096	1.35329	0.839542	1.4747	3.2632	1.49053	22.66	0.376553	0.052934	9	23	0.923014	1.70433	0.317902	3.41219	6	4.07478	0.497449	4.07471	1.26703	1	0	30.31
217	2021	0.052673	1.17961	0.745206	1.8157	1.75253	1.32093	22.84	0.434909	0.052991	9	24	0.927352	1.68484	0.341813	3.72719	6	4.10894	0.513301	4.10907	1.31285	1	0	30.31
218	2016	0.022504	1.357	1.42262	1.8559	1.45128	1.52293	25.01	0.681353	0.014077	11	18	0.919427	1.42825	0.326083	2.30414	6	3.58217	0.49105	3.71069	0.990546	0	0	63.49
218	2017	0.037374	0.994763	0.932726	1.0187	1.42396	1.2904	25.03	0.633015	0.058642	11	19	0.925364	1.44383	0.334239	2.7198	7	3.61628	0.5173	3.58173	1.00448	0	0	62.7
218	2018	0.045542	1.16061	0.809369	1.4155	1.53193	1.28398	25	0.570826	0.068358	11	20	0.92957	1.48264	0.33179	3.00208	7	3.66455	0.512699	3.61719	0.899169	0	0	62.7
218	2019	0.022796	1.17651	0.849627	1.1788	1.88696	1.3659	24.97	0.536267	0.029675	11	21	0.928563	1.55205	0.319942	3.23734	8	3.71173	0.514934	3.66398	0.871257	0	0	62.7
218	2020	0.007642	1.35329	0.839542	1.4747	3.2632	1.49053	24.95	0.510334	0.025028	11	22	0.923014	1.70433	0.317902	3.41219	8	3.75574	0.497449	3.75511	0.812581	0	0	63.01
218	2021	0.004499	1.17961	0.745206	1.8157	1.75253	1.32093	24.94	0.474259	0.092431	11	23	0.927352	1.68484	0.341813	3.72719	8	3.798	0.513301	3.79732	1.06748	0	0	63.31
219	2016	0.122019	1.357	1.42262	1.8559	1.45128	1.52293	23.84	0.634651	0.046292	9	18	0.919427	1.42825	0.326083	2.30414	8	3.98731	0.49105	3.77791	1.87886	0	0	19.81
219	2017	0.078641	0.994763	0.932726	1.0187	1.42396	1.2904	24.19	0.538981	0.035544	9	19	0.925364	1.44383	0.334239	2.7198	8	3.97763	0.5173	3.78858	1.49021	0	0	16.56
219	2018	0.002448	1.16061	0.809369	1.4155	1.53193	1.28398	24.37	0.608335	0.015604	9	20	0.92957	1.48264	0.33179	3.00208	9	3.98835	0.512699	3.85642	0.996204	0	0	16.56
219	2019	0.018775	1.17651	0.849627	1.1788	1.88696	1.3659	24.48	0.616422	0.009017	9	21	0.928563	1.55205	0.319942	3.23734	9	4.00919	0.514934	3.93479	0.935946	0	0	16.56
219	2020	0.000688	1.35329	0.839542	1.4747	3.2632	1.49053	24.44	0.633446	-0.035092	9	22	0.923014	1.70433	0.317902	3.41219	8	4.0569	0.497449	3.78696	0.869614	0	0	16.56
219	2021	0.017559	1.17961	0.745206	1.8157	1.75253	1.32093	24.21	0.651761	-0.138796	9	23	0.927352	1.68484	0.341813	3.72719	9	4.13429	0.513301	3.80928	0.845976	0	0	16.56
220	2016	0.036353	1.357	1.42262	1.8559	1.45128	1.52293	22.91	0.424958	0.093039	6	19	0.919427	1.42825	0.326083	2.30414	6	4.26608	0.49105	3.90612	1.89198	0	0	41.81
220	2017	0.012421	0.994763	0.932726	1.0187	1.42396	1.2904	23.05	0.443657	0.087032	6	20	0.925364	1.44383	0.334239	2.7198	6	4.29911	0.5173	3.93896	1.57407	0	0	41.81
220	2018	0.019962	1.16061	0.809369	1.4155	1.53193	1.28398	23.13	0.405678	0.095859	7	21	0.92957	1.48264	0.33179	3.00208	6	4.33439	0.512699	3.97411	1.10843	0	0	41.81
220	2019	0.020163	1.17651	0.849627	1.1788	1.88696	1.3659	23.19	0.372726	0.091091	7	22	0.928563	1.55205	0.319942	3.23734	6	4.37001	0.514934	4.01011	1.09858	0	0	41.81
220	2020	0.169182	1.35329	0.839542	1.4747	3.2632	1.49053	23.36	0.354962	0.065527	7	23	0.923014	1.70433	0.317902	3.41219	6	4.39699	0.497449	4.03711	1.10337	0	0	41.81
220	2021	0.137709	1.17961	0.745206	1.8157	1.75253	1.32093	23.54	0.322196	0.055999	7	24	0.927352	1.68484	0.341813	3.72719	6	4.42096	0.513301	4.06062	0.957196	0	0	41.81
221	2016	0.037807	1.357	1.42262	1.8559	1.45128	1.52293	23.94	0.655232	0.010078	7	18	0.919427	1.42825	0.326083	2.30414	6	3.77339	0.49105	3.77402	0.981943	0	0	33.6
221	2017	0.07	0.994763	0.932726	1.0187	1.42396	1.2904	24.05	0.622247	0.070204	6	19	0.925364	1.44383	0.334239	2.7198	6	3.79917	0.5173	3.83879	1.4616	0	0	33.6
221	2018	0.013918	1.16061	0.809369	1.4155	1.53193	1.28398	24.05	0.60466	0.110362	7	20	0.92957	1.48264	0.33179	3.00208	6	3.83911	0.512699	3.86706	1.12124	0	0	33.6
221	2019	0.025044	1.17651	0.849627	1.1788	1.88696	1.3659	24.13	0.625409	0.056006	7	21	0.928563	1.55205	0.319942	3.23734	6	3.86685	0.514934	3.89791	1.13496	0	0	33.6
221	2020	0.005939	1.35329	0.839542	1.4747	3.2632	1.49053	24.19	0.548661	0.025882	6	22	0.923014	1.70433	0.317902	3.41219	6	3.89867	0.497449	3.93791	1.13593	0	0	33.6
221	2021	0.025031	1.17961	0.745206	1.8157	1.75253	1.32093	24.19	0.43734	0.143844	6	23	0.927352	1.68484	0.341813	3.72719	6	3.9375	0.513301	3.79879	1.26309	0	0	25.85
222	2016	0.001089	1.357	1.42262	1.8559	1.45128	1.52293	22.78	0.551825	0.002851	9	18	0.919427	1.42825	0.326083	2.30414	7	3.87126	0.49105	4.02425	1.21083	0	0	15.94
222	2017	0.003096	0.994763	0.932726	1.0187	1.42396	1.2904	22.89	0.58679	0.004376	9	19	0.925364	1.44383	0.334239	2.7198	7	3.90715	0.5173	3.90701	1.0626	0	0	15.94
222	2018	0.004094	1.16061	0.809369	1.4155	1.53193	1.28398	22.93	0.635443	-0.030885	9	20	0.92957	1.48264	0.33179	3.00208	7	3.94536	0.512699	3.87126	0.946517	0	0	15.94
222	2019	0.004939	1.17651	0.849627	1.1788	1.88696	1.3659	22.87	0.659135	-0.036881	8	21	0.928563	1.55205	0.319942	3.23734	7	3.98772	0.514934	3.9452	1.00407	0	0	15.94
222	2020	0.000432	1.35329	0.839542	1.4747	3.2632	1.49053	22.95	0.688666	0.022442	9	22	0.923014	1.70433	0.317902	3.41219	6	4.02424	0.497449	3.98786	1.20769	0	0	15.94
222	2021	0.033738	1.17961	0.745206	1.8157	1.75253	1.32093	22.79	0.5081	0.041744	9	23	0.927352	1.68484	0.341813	3.72719	6	4.07103	0.513301	4.07092	1.51119	0	0	35.19
223	2016	0.124311	1.357	1.42262	1.8559	1.45128	1.52293	22.39	0.685002	0.019518	9	19	0.919427	1.42825	0.326083	2.30414	5	4.23796	0.49105	3.91796	1.902	0	0	59.65
223	2017	0.051915	0.994763	0.932726	1.0187	1.42396	1.2904	22.88	0.781799	0.024637	9	20	0.925364	1.44383	0.334239	2.7198	6	4.26757	0.5173	3.94744	1.30307	0	0	59.65
223	2018	0.02238	1.16061	0.809369	1.4155	1.53193	1.28398	23.25	0.841467	0.004143	8	21	0.92957	1.48264	0.33179	3.00208	6	4.28603	0.512699	3.97451	1.05741	0	0	61.63
223	2019	0.024741	1.17651	0.849627	1.1788	1.88696	1.3659	23.6	0.840901	0.004777	9	22	0.928563	1.55205	0.319942	3.23734	6	4.2949	0.514934	3.96581	1.0312	0	0	61.63
223	2020	0.008387	1.35329	0.839542	1.4747	3.2632	1.49053	23.62	0.839794	0.014245	9	23	0.923014	1.70433	0.317902	3.41219	6	4.33206	0.497449	4.0124	1.00346	0	0	61.63
223	2021	0.002086	1.17961	0.745206	1.8157	1.75253	1.32093	23.42	0.869697	-0.06075	8	24	0.927352	1.68484	0.341813	3.72719	6	4.39224	0.513301	4.07192	1.31089	0	0	61.63
224	2016	0.077299	1.357	1.42262	1.8559	1.45128	1.52293	21.85	0.351975	0.147182	9	19	0.919427	1.42825	0.326083	2.30414	6	3.9058	0.49105	3.90564	3.88684	0	0	40.68
224	2017	0.021405	0.994763	0.932726	1.0187	1.42396	1.2904	21.76	0.276861	0.148716	9	20	0.925364	1.44383	0.334239	2.7198	6	3.94099	0.5173	3.94115	3.56877	0	0	40.68
224	2018	0.013397	1.16061	0.809369	1.4155	1.53193	1.28398	21.77	0.311757	0.145152	9	21	0.92957	1.48264	0.33179	3.00208	7	3.98158	0.512699	3.98168	3.07883	0	0	40.68
224	2019	0.019073	1.17651	0.849627	1.1788	1.88696	1.3659	21.86	0.346	0.150008	9	22	0.928563	1.55205	0.319942	3.23734	7	4.02593	0.514934	4.02609	2.8255	0	0	40.68
224	2020	0.010594	1.35329	0.839542	1.4747	3.2632	1.49053	21.85	0.276384	0.140153	8	23	0.923014	1.70433	0.317902	3.41219	6	4.06575	0.497449	4.06564	2.74732	0	0	40.68
224	2021	0.013379	1.17961	0.745206	1.8157	1.75253	1.32093	21.98	0.318178	0.16194	9	24	0.927352	1.68484	0.341813	3.72719	6	4.11084	0.513301	4.1109	3.64708	0	0	40.68
225	2016	0.020174	1.357	1.42262	1.8559	1.45128	1.52293	22.78	0.389474	0.008288	8	18	0.919427	1.42825	0.326083	2.30414	6	3.87137	0.49105	3.87126	1.11092	0	0	46.4
225	2017	0.010744	0.994763	0.932726	1.0187	1.42396	1.2904	22.79	0.406967	0.010507	9	19	0.925364	1.44383	0.334239	2.7198	7	3.91104	0.5173	3.91092	0.954815	0	0	46.4
225	2018	0.001704	1.16061	0.809369	1.4155	1.53193	1.28398	22.75	0.435232	0.012721	9	20	0.92957	1.48264	0.33179	3.00208	7	3.95228	0.512699	3.95224	0.833739	0	0	46.4
225	2019	0.033748	1.17651	0.849627	1.1788	1.88696	1.3659	22.75	0.42404	0.020894	9	21	0.928563	1.55205	0.319942	3.23734	7	3.99239	0.514934	3.99224	0.928856	0	0	46.4
225	2020	0.025024	1.35329	0.839542	1.4747	3.2632	1.49053	22.69	0.386012	0.028772	9	22	0.923014	1.70433	0.317902	3.41219	6	4.03397	0.497449	4.07192	0.904929	0	0	46.4
225	2021	0.000454	1.17961	0.745206	1.8157	1.75253	1.32093	22.76	0.377284	0.060461	9	23	0.927352	1.68484	0.341813	3.72719	7	4.07191	0.513301	4.03397	0.938539	0	0	46.4
226	2016	0.023736	1.357	1.42262	1.8559	1.45128	1.52293	22.77	0.581809	0.015579	9	18	0.919427	1.42825	0.326083	2.30414	6	4.03153	0.49105	3.87159	1.42971	0	0	13.13
226	2017	0.019509	0.994763	0.932726	1.0187	1.42396	1.2904	22.82	0.576465	0.022838	8	19	0.925364	1.44383	0.334239	2.7198	6	4.0697	0.5173	3.90983	1.22657	0	0	12.81
226	2018	0.006555	1.16061	0.809369	1.4155	1.53193	1.28398	22.89	0.552113	0.006664	9	20	0.92957	1.48264	0.33179	3.00208	7	4.10695	0.512699	3.98376	1.04382	0	0	12.81
226	2019	0.000235	1.17651	0.849627	1.1788	1.88696	1.3659	22.96	0.5809	0.002201	9	21	0.928563	1.55205	0.319942	3.23734	7	4.14393	0.514934	3.94701	1.13731	0	0	12.81
226	2020	0.014458	1.35329	0.839542	1.4747	3.2632	1.49053	23.03	0.631053	-0.013988	9	22	0.923014	1.70433	0.317902	3.41219	7	4.18032	0.497449	4.02009	1.29658	0	0	12.81
226	2021	0.032327	1.17961	0.745206	1.8157	1.75253	1.32093	23.01	0.488021	0.003599	9	23	0.927352	1.68484	0.341813	3.72719	5	4.22136	0.513301	4.06118	1.17628	0	0	12.81
227	2016	0.049285	1.357	1.42262	1.8559	1.45128	1.52293	22.6	0.718388	-0.123901	8	18	0.919427	1.42825	0.326083	2.30414	6	3.87601	0.49105	4.02945	1.71285	0	0	58.74
227	2017	0.014083	0.994763	0.932726	1.0187	1.42396	1.2904	22.67	0.728646	0.004957	9	19	0.925364	1.44383	0.334239	2.7198	6	3.9145	0.5173	3.87598	1.55702	0	0	58.74
227	2018	0.008389	1.16061	0.809369	1.4155	1.53193	1.28398	22.78	0.75508	0.004076	9	20	0.92957	1.48264	0.33179	3.00208	6	3.95119	0.512699	3.91447	1.30159	0	0	58.74
227	2019	0.001363	1.17651	0.849627	1.1788	1.88696	1.3659	22.9	0.779779	0.005103	9	21	0.928563	1.55205	0.319942	3.23734	6	3.98638	0.514934	3.95126	1.33659	0	0	58.74
227	2020	0.008715	1.35329	0.839542	1.4747	3.2632	1.49053	22.83	0.7607	0.003737	7	22	0.923014	1.70433	0.317902	3.41219	6	4.02953	0.497449	3.98657	1.18719	0	0	58.74
227	2021	0.026753	1.17961	0.745206	1.8157	1.75253	1.32093	22.82	0.752883	0.007369	7	23	0.927352	1.68484	0.341813	3.72719	6	4.06991	0.513301	4.06983	1.4124	0	0	58.74
228	2016	0.026496	1.357	1.42262	1.8559	1.45128	1.52293	21.22	0.787845	0.013992	8	18	0.919427	1.42825	0.326083	2.30414	6	3.8198	0.49105	3.92035	2.94747	0	0	30
228	2017	0.067015	0.994763	0.932726	1.0187	1.42396	1.2904	21.33	0.802419	0.007723	7	19	0.925364	1.44383	0.334239	2.7198	6	3.87037	0.5173	3.81957	3.32976	0	0	30
228	2018	0.010727	1.16061	0.809369	1.4155	1.53193	1.28398	21.45	0.789144	0.006681	7	20	0.92957	1.48264	0.33179	3.00208	6	3.92048	0.512699	3.96867	2.36695	0	0	30
228	2019	0.070565	1.17651	0.849627	1.1788	1.88696	1.3659	21.56	0.804702	0.005887	7	21	0.928563	1.55205	0.319942	3.23734	6	3.9686	0.514934	4.03706	1.86475	0	0	30
228	2020	0.040697	1.35329	0.839542	1.4747	3.2632	1.49053	21.63	0.823262	-0.004329	7	22	0.923014	1.70433	0.317902	3.41219	6	4.01373	0.497449	3.87007	1.48485	0	0	30
228	2021	0.020217	1.17961	0.745206	1.8157	1.75253	1.32093	21.41	0.794464	0.008752	6	23	0.927352	1.68484	0.341813	3.72719	6	4.03679	0.513301	4.01343	1.68139	0	0	30
229	2016	0.040795	1.357	1.42262	1.8559	1.45128	1.52293	24.85	0.224667	0.1135	7	18	0.919427	1.42825	0.326083	2.30414	8	3.61606	0.49105	3.61674	2.32972	0	0	36
229	2017	0.026338	0.994763	0.932726	1.0187	1.42396	1.2904	24.98	0.229099	0.142211	7	19	0.925364	1.44383	0.334239	2.7198	8	3.62737	0.5173	3.62846	4.50429	0	0	36
229	2018	0.045711	1.16061	0.809369	1.4155	1.53193	1.28398	25.18	0.243626	0.163061	8	20	0.92957	1.48264	0.33179	3.00208	8	3.62242	0.512699	3.62211	2.50358	0	0	35.21
229	2019	0.006758	1.17651	0.849627	1.1788	1.88696	1.3659	25.39	0.284791	0.171323	8	21	0.928563	1.55205	0.319942	3.23734	8	3.60963	0.514934	3.60974	5.0458	0	0	35.21
229	2020	0.049536	1.35329	0.839542	1.4747	3.2632	1.49053	25.46	0.229469	0.183622	7	22	0.923014	1.70433	0.317902	3.41219	8	3.63183	0.497449	3.63144	9.97317	0	0	34.43
229	2021	0.014672	1.17961	0.745206	1.8157	1.75253	1.32093	25.63	0.252387	0.180706	8	23	0.927352	1.68484	0.341813	3.72719	8	3.62437	0.513301	3.62525	6.62499	0	0	34.43
230	2016	0.007123	1.357	1.42262	1.8559	1.45128	1.52293	23.6	0.617511	0.023812	9	18	0.919427	1.42825	0.326083	2.30414	7	3.81405	0.49105	3.81451	1.31709	0	0	37.45
230	2017	0.00808	0.994763	0.932726	1.0187	1.42396	1.2904	23.64	0.612907	0.024027	8	19	0.925364	1.44383	0.334239	2.7198	7	3.85066	0.5173	3.85026	1.20823	0	0	37.45
230	2018	0.007828	1.16061	0.809369	1.4155	1.53193	1.28398	23.71	0.610659	0.036678	9	20	0.92957	1.48264	0.33179	3.00208	7	3.88233	0.512699	3.8825	1.5273	0	0	38.45
230	2019	0.027163	1.17651	0.849627	1.1788	1.88696	1.3659	23.82	0.661229	0.037163	9	21	0.928563	1.55205	0.319942	3.23734	6	3.91003	0.514934	3.90945	2.43568	0	0	38.45
230	2020	0.019082	1.35329	0.839542	1.4747	3.2632	1.49053	23.8	0.641382	0.019672	9	22	0.923014	1.70433	0.317902	3.41219	8	3.95198	0.497449	3.9519	3.12405	0	0	37.51
230	2021	0.004067	1.17961	0.745206	1.8157	1.75253	1.32093	23.69	0.598155	0.005428	9	23	0.927352	1.68484	0.341813	3.72719	8	4.00497	0.513301	4.00476	2.05855	0	0	37.51
231	2016	0.033483	1.357	1.42262	1.8559	1.45128	1.52293	23.04	0.679972	0.02393	7	18	0.919427	1.42825	0.326083	2.30414	8	3.85935	0.49105	3.85953	1.58909	0	0	48.17
231	2017	0.018012	0.994763	0.932726	1.0187	1.42396	1.2904	23.2	0.691831	0.024678	7	19	0.925364	1.44383	0.334239	2.7198	8	3.88909	0.5173	3.88942	1.21484	0	0	48.43
231	2018	0.039474	1.16061	0.809369	1.4155	1.53193	1.28398	23.17	0.683444	0.015745	7	20	0.92957	1.48264	0.33179	3.00208	7	3.93174	0.512699	3.93148	1.15837	0	0	44.19
231	2019	0.007762	1.17651	0.849627	1.1788	1.88696	1.3659	23.12	0.644627	0.013794	7	21	0.928563	1.55205	0.319942	3.23734	7	3.97458	0.514934	3.97475	1.13354	0	0	43.45
231	2020	0.001837	1.35329	0.839542	1.4747	3.2632	1.49053	23.06	0.603457	0.003776	7	22	0.923014	1.70433	0.317902	3.41219	5	4.01823	0.497449	4.01838	1.23628	0	0	41.73
231	2021	0.003452	1.17961	0.745206	1.8157	1.75253	1.32093	23.03	0.688754	-0.067613	7	23	0.927352	1.68484	0.341813	3.72719	6	4.06032	0.513301	4.06009	1.41887	0	0	41.73
232	2016	0.01087	1.357	1.42262	1.8559	1.45128	1.52293	23.03	0.70695	0.001807	9	18	0.919427	1.42825	0.326083	2.30414	7	3.86023	0.49105	3.86009	1.10287	0	0	52.91
232	2017	0.001768	0.994763	0.932726	1.0187	1.42396	1.2904	22.94	0.702639	-0.021428	9	19	0.925364	1.44383	0.334239	2.7198	7	3.90472	0.5173	3.90473	1.0355	0	0	40.23
232	2018	0.020486	1.16061	0.809369	1.4155	1.53193	1.28398	23	0.729607	0.005376	9	20	0.92957	1.48264	0.33179	3.00208	7	3.94168	0.512699	3.94171	0.960219	0	0	40.23
232	2019	0.044729	1.17651	0.849627	1.1788	1.88696	1.3659	22.96	0.716182	0.002741	9	21	0.928563	1.55205	0.319942	3.23734	7	3.98381	0.514934	3.98376	1.06865	0	0	40.23
232	2020	0.030048	1.35329	0.839542	1.4747	3.2632	1.49053	22.91	0.699399	0.003865	9	22	0.923014	1.70433	0.317902	3.41219	6	4.02598	0.497449	4.02612	1.04191	0	1	40.23
232	2021	0.017488	1.17961	0.745206	1.8157	1.75253	1.32093	22.73	0.624872	0.013598	9	23	0.927352	1.68484	0.341813	3.72719	6	4.07286	0.513301	4.07285	1.331	0	1	40.23
233	2016	0.026972	1.357	1.42262	1.8559	1.45128	1.52293	23.35	0.52228	0.067754	8	19	0.919427	1.42825	0.326083	2.30414	7	3.87774	0.49105	3.92276	1.24325	0	0	23.85
233	2017	0.037573	0.994763	0.932726	1.0187	1.42396	1.2904	23.29	0.513969	0.017197	9	20	0.925364	1.44383	0.334239	2.7198	7	3.92248	0.5173	4.06223	1.04868	0	0	20.31
233	2018	0.029473	1.16061	0.809369	1.4155	1.53193	1.28398	23.29	0.572612	-0.038233	9	21	0.92957	1.48264	0.33179	3.00208	7	3.96265	0.512699	3.87794	0.989107	0	0	20.64
233	2019	0.00983	1.17651	0.849627	1.1788	1.88696	1.3659	23.27	0.555647	0.016448	9	22	0.928563	1.55205	0.319942	3.23734	7	4.00393	0.514934	3.96276	1.04441	0	0	20.63
233	2020	0.000529	1.35329	0.839542	1.4747	3.2632	1.49053	22.99	0.516123	0.021589	9	23	0.923014	1.70433	0.317902	3.41219	6	4.06216	0.497449	4.0043	1.0901	0	0	22.81
233	2021	0.082844	1.17961	0.745206	1.8157	1.75253	1.32093	22.68	0.403229	0.003885	9	24	0.927352	1.68484	0.341813	3.72719	7	4.11418	0.513301	4.11422	1.01317	0	0	22.81
234	2016	0.014152	1.357	1.42262	1.8559	1.45128	1.52293	22.93	0.837881	0.005156	11	19	0.919427	1.42825	0.326083	2.30414	6	3.90524	0.49105	3.95056	1.34739	0	0	21.13
234	2017	0.015423	0.994763	0.932726	1.0187	1.42396	1.2904	22.8	0.857071	-0.034665	11	20	0.925364	1.44383	0.334239	2.7198	6	3.95056	0.5173	3.99397	1.58238	0	0	21.13
234	2018	0.008485	1.16061	0.809369	1.4155	1.53193	1.28398	22.69	0.936299	-0.122795	11	21	0.92957	1.48264	0.33179	3.00208	6	3.99402	0.512699	4.03796	1.30046	0	0	25.2
234	2019	0.004016	1.17651	0.849627	1.1788	1.88696	1.3659	22.38	0.903773	0.009098	11	22	0.928563	1.55205	0.319942	3.23734	6	4.03796	0.514934	4.11313	1.61772	0	0	25.2
234	2020	0.112884	1.35329	0.839542	1.4747	3.2632	1.49053	22.35	0.880824	0.019797	11	23	0.923014	1.70433	0.317902	3.41219	5	4.07792	0.497449	3.9052	1.44347	0	0	25.2
234	2021	0.07812	1.17961	0.745206	1.8157	1.75253	1.32093	22.05	0.912926	-0.074806	11	24	0.927352	1.68484	0.341813	3.72719	7	4.11325	0.513301	4.07791	1.69382	0	0	25.2
235	2016	0.004256	1.357	1.42262	1.8559	1.45128	1.52293	23.17	0.271389	0.085061	13	16	0.919427	1.42825	0.326083	2.30414	8	3.89161	0.49105	3.92198	2.06101	0	1	50.4
235	2017	0.012983	0.994763	0.932726	1.0187	1.42396	1.2904	23.25	0.267914	0.082461	13	17	0.925364	1.44383	0.334239	2.7198	8	3.92566	0.5173	3.96039	1.93246	0	1	50.4
235	2018	0.024595	1.16061	0.809369	1.4155	1.53193	1.28398	23.3	0.246021	0.079395	14	18	0.92957	1.48264	0.33179	3.00208	8	3.9622	0.512699	3.77148	1.37384	0	1	50.4
235	2019	0.016268	1.17651	0.849627	1.1788	1.88696	1.3659	23.34	0.224876	0.082775	14	19	0.928563	1.55205	0.319942	3.23734	8	3.99902	0.514934	3.80581	1.41464	0	1	50.4
235	2020	0.006798	1.35329	0.839542	1.4747	3.2632	1.49053	23.3	0.198287	0.036105	14	20	0.923014	1.70433	0.317902	3.41219	7	4.04229	0.497449	3.84198	1.94388	0	1	50.4
235	2021	0.022252	1.17961	0.745206	1.8157	1.75253	1.32093	23.32	0.206304	0.03761	14	21	0.927352	1.68484	0.341813	3.72719	7	4.08008	0.513301	3.87877	1.47426	0	1	50.4
236	2016	0.088774	1.357	1.42262	1.8559	1.45128	1.52293	24.13	0.714043	0.000899	8	14	0.919427	1.42825	0.326083	2.30414	6	3.94753	0.49105	3.58706	1.02531	0	0	16.21
236	2017	0.025216	0.994763	0.932726	1.0187	1.42396	1.2904	24.28	0.759198	-0.008375	9	15	0.925364	1.44383	0.334239	2.7198	7	3.96298	0.5173	3.60359	0.9979	0	0	19.61
236	2018	0.080396	1.16061	0.809369	1.4155	1.53193	1.28398	24.41	0.739788	0.006334	9	16	0.92957	1.48264	0.33179	3.00208	6	3.98238	0.512699	3.62168	0.883511	0	0	19.61
236	2019	0.062403	1.17651	0.849627	1.1788	1.88696	1.3659	24.47	0.74738	0.009515	8	17	0.928563	1.55205	0.319942	3.23734	5	4.01168	0.514934	3.63751	0.915252	0	0	19.61
236	2020	0.171459	1.35329	0.839542	1.4747	3.2632	1.49053	24.75	0.798588	0.014245	9	18	0.923014	1.70433	0.317902	3.41219	7	3.99746	0.497449	3.64169	0.961981	0	0	19.61
236	2021	0.05166	1.17961	0.745206	1.8157	1.75253	1.32093	24.92	0.78607	0.011765	9	19	0.927352	1.68484	0.341813	3.72719	7	4.00077	0.513301	3.65108	1.14553	0	0	26.19
237	2016	0.016558	1.357	1.42262	1.8559	1.45128	1.52293	23.64	0.63294	0.001028	7	17	0.919427	1.42825	0.326083	2.30414	8	3.81031	0.49105	3.77026	0.968838	0	0	35.49
237	2017	0.043936	0.994763	0.932726	1.0187	1.42396	1.2904	23.64	0.552349	0.015246	7	18	0.925364	1.44383	0.334239	2.7198	6	3.85035	0.5173	3.81026	1.11999	0	0	45.87
237	2018	0.063465	1.16061	0.809369	1.4155	1.53193	1.28398	23.56	0.461093	0.072682	7	19	0.92957	1.48264	0.33179	3.00208	6	3.89878	0.512699	3.85862	0.915109	0	0	45.87
237	2019	0.036856	1.17651	0.849627	1.1788	1.88696	1.3659	23.45	0.336432	0.119711	6	20	0.928563	1.55205	0.319942	3.23734	6	3.94924	0.514934	3.90921	1.12574	0	0	45.87
237	2020	0.033446	1.35329	0.839542	1.4747	3.2632	1.49053	23.43	0.244517	0.114663	7	21	0.923014	1.70433	0.317902	3.41219	6	3.99101	0.497449	3.95103	1.25295	0	0	45.87
237	2021	0.044769	1.17961	0.745206	1.8157	1.75253	1.32093	26.38	0.679647	0.052348	9	22	0.927352	1.68484	0.341813	3.72719	7	3.39316	0.513301	3.35177	1.0135	0	0	87.7
238	2016	0.004095	1.357	1.42262	1.8559	1.45128	1.52293	23.86	0.712887	0.007568	11	18	0.919427	1.42825	0.326083	2.30414	8	3.78434	0.49105	3.78444	1.43867	0	0	45.01
238	2017	0.062359	0.994763	0.932726	1.0187	1.42396	1.2904	24.01	0.718903	0.014043	11	19	0.925364	1.44383	0.334239	2.7198	8	3.80393	0.5173	3.79366	1.46732	0	0	45.01
238	2018	0.08373	1.16061	0.809369	1.4155	1.53193	1.28398	24.34	0.701901	0.010781	11	20	0.92957	1.48264	0.33179	3.00208	8	3.79344	0.512699	3.81108	1.00331	0	0	37.51
238	2019	0.003745	1.17651	0.849627	1.1788	1.88696	1.3659	24.47	0.713752	0.023009	11	21	0.928563	1.55205	0.319942	3.23734	7	3.81116	0.514934	3.80445	1.21817	0	0	37.51
238	2020	0.035651	1.35329	0.839542	1.4747	3.2632	1.49053	24.41	0.704395	0.020417	11	22	0.923014	1.70433	0.317902	3.41219	6	3.86201	0.497449	3.86168	1.31082	0	0	37.51
238	2021	0.027603	1.17961	0.745206	1.8157	1.75253	1.32093	24.39	0.660933	0.033118	11	23	0.927352	1.68484	0.341813	3.72719	7	3.90515	0.513301	3.90515	1.23355	0	0	37.51
239	2016	0.008867	1.357	1.42262	1.8559	1.45128	1.52293	21.87	0.581791	0.006527	9	18	0.919427	1.42825	0.326083	2.30414	6	3.86639	0.49105	3.86654	1.39885	0	0	30.59
239	2017	0.021145	0.994763	0.932726	1.0187	1.42396	1.2904	22.01	0.630787	0.006493	9	19	0.925364	1.44383	0.334239	2.7198	6	3.91186	0.5173	3.9119	1.16308	0	0	30.59
239	2018	0.016082	1.16061	0.809369	1.4155	1.53193	1.28398	22.08	0.646903	0.010697	9	20	0.92957	1.48264	0.33179	3.00208	6	3.95397	0.512699	3.95395	1.0775	0	0	30.59
239	2019	0.023841	1.17651	0.849627	1.1788	1.88696	1.3659	22.17	0.657077	0.019667	9	21	0.928563	1.55205	0.319942	3.23734	6	3.99599	0.514934	3.99597	1.08086	0	0	30.59
239	2020	0.004673	1.35329	0.839542	1.4747	3.2632	1.49053	22.22	0.647958	0.024658	8	22	0.923014	1.70433	0.317902	3.41219	6	4.03672	0.497449	4.03678	1.10718	0	0	30.59
239	2021	0.019271	1.17961	0.745206	1.8157	1.75253	1.32093	22.27	0.640329	0.029095	9	23	0.927352	1.68484	0.341813	3.72719	6	4.0774	0.513301	4.07739	1.13958	0	0	30.59
240	2016	0.062435	1.357	1.42262	1.8559	1.45128	1.52293	23.13	0.53008	0.028443	8	18	0.919427	1.42825	0.326083	2.30414	8	4.05412	0.49105	3.85411	1.28926	0	0	27.6
240	2017	0.000347	0.994763	0.932726	1.0187	1.42396	1.2904	23.17	0.517185	0.036818	9	19	0.925364	1.44383	0.334239	2.7198	8	4.0915	0.5173	3.89148	1.20777	0	0	27.6
240	2018	0.013193	1.16061	0.809369	1.4155	1.53193	1.28398	23.19	0.488125	0.031962	9	20	0.92957	1.48264	0.33179	3.00208	8	4.12991	0.512699	3.93011	1.02133	0	0	26.93
240	2019	0.013144	1.17651	0.849627	1.1788	1.88696	1.3659	23.16	0.460769	0.012376	9	21	0.928563	1.55205	0.319942	3.23734	8	4.17219	0.514934	3.97215	1.00948	0	0	24.26
240	2020	0.042485	1.35329	0.839542	1.4747	3.2632	1.49053	23.23	0.479222	0.023772	9	22	0.923014	1.70433	0.317902	3.41219	8	4.20695	0.497449	4.00728	1.2366	0	0	25.23
240	2021	0.014862	1.17961	0.745206	1.8157	1.75253	1.32093	23.31	0.498965	0.027308	9	23	0.927352	1.68484	0.341813	3.72719	8	4.24097	0.513301	4.04119	1.14876	0	0	27.28
241	2016	0.029903	1.357	1.42262	1.8559	1.45128	1.52293	23.1	0.417984	0.009718	9	18	0.919427	1.42825	0.326083	2.30414	6	3.85612	0.49105	3.87794	1.30862	0	0	29.71
241	2017	0.055384	0.994763	0.932726	1.0187	1.42396	1.2904	23.35	0.430615	0.000732	11	19	0.925364	1.44383	0.334239	2.7198	6	3.87758	0.5173	3.95711	1.02581	0	0	25
241	2018	0.101432	1.16061	0.809369	1.4155	1.53193	1.28398	23.35	0.420505	0.002102	10	20	0.92957	1.48264	0.33179	3.00208	6	3.91824	0.512699	3.85599	0.876267	0	0	25.39
241	2019	0.0156	1.17651	0.849627	1.1788	1.88696	1.3659	23.36	0.40957	0.002861	9	21	0.928563	1.55205	0.319942	3.23734	6	3.95723	0.514934	3.91794	0.865079	0	0	25.39
241	2020	0.022363	1.35329	0.839542	1.4747	3.2632	1.49053	23.15	0.28992	0.001275	9	22	0.923014	1.70433	0.317902	3.41219	5	4.01312	0.497449	4.01281	0.744192	0	0	25.39
241	2021	0.014544	1.17961	0.745206	1.8157	1.75253	1.32093	23.29	0.449812	-0.013674	9	23	0.927352	1.68484	0.341813	3.72719	5	4.04304	0.513301	4.04276	0.852708	0	0	27.39
242	2016	0.060763	1.357	1.42262	1.8559	1.45128	1.52293	24.46	0.366563	0.046925	9	18	0.919427	1.42825	0.326083	2.30414	6	3.69371	0.49105	3.69287	1.06591	0	0	27.3
242	2017	0.020728	0.994763	0.932726	1.0187	1.42396	1.2904	24.56	0.391796	0.044781	9	19	0.925364	1.44383	0.334239	2.7198	8	3.71466	0.5173	3.71459	1.03429	0	0	27.3
242	2018	0.019577	1.16061	0.809369	1.4155	1.53193	1.28398	24.6	0.39077	0.039535	9	20	0.92957	1.48264	0.33179	3.00208	8	3.74728	0.512699	3.74306	0.906493	0	0	27.92
242	2019	0.11085	1.17651	0.849627	1.1788	1.88696	1.3659	24.82	0.443433	0.029811	8	21	0.928563	1.55205	0.319942	3.23734	9	3.74229	0.514934	3.78306	0.893015	0	0	27.92
242	2020	0.059802	1.35329	0.839542	1.4747	3.2632	1.49053	24.82	0.417383	0.04586	9	22	0.923014	1.70433	0.317902	3.41219	8	3.78298	0.497449	3.78173	0.837095	0	0	27.92
242	2021	0.018956	1.17961	0.745206	1.8157	1.75253	1.32093	25.01	0.502486	0.03291	9	23	0.927352	1.68484	0.341813	3.72719	8	3.78066	0.513301	3.74704	0.969136	0	0	27.3
243	2016	0.022838	1.357	1.42262	1.8559	1.45128	1.52293	22.57	0.541192	0.011824	9	17	0.919427	1.42825	0.326083	2.30414	8	3.87656	0.49105	3.83649	1.87487	0	0	58.74
243	2017	0.012026	0.994763	0.932726	1.0187	1.42396	1.2904	22.82	0.751749	0.081916	8	18	0.925364	1.44383	0.334239	2.7198	8	3.91001	0.5173	3.86983	1.60204	0	0	56.19
243	2018	0.01281	1.16061	0.809369	1.4155	1.53193	1.28398	22.82	0.675408	0.072509	9	19	0.92957	1.48264	0.33179	3.00208	6	3.94989	0.512699	3.96119	1.11333	0	0	56.19
243	2019	0.064428	1.17651	0.849627	1.1788	1.88696	1.3659	22.92	0.63013	0.069879	9	20	0.928563	1.55205	0.319942	3.23734	5	3.98565	0.514934	3.9519	1.23644	0	0	56.19
243	2020	0.195822	1.35329	0.839542	1.4747	3.2632	1.49053	23.31	0.604563	0.047383	9	21	0.923014	1.70433	0.317902	3.41219	5	4.00111	0.497449	3.90983	1.1675	0	0	56.47
243	2021	0.188314	1.17961	0.745206	1.8157	1.75253	1.32093	23.8	0.708167	0.045946	9	22	0.927352	1.68484	0.341813	3.72719	5	3.99156	0.513301	3.94566	1.02112	0	0	56.47
244	2016	0.013403	1.357	1.42262	1.8559	1.45128	1.52293	21.86	0.171018	0.019863	8	18	0.919427	1.42825	0.326083	2.30414	7	3.9059	0.49105	3.86609	1.79894	0	0	25.22
244	2017	0.019492	0.994763	0.932726	1.0187	1.42396	1.2904	21.88	0.160742	0.029707	8	19	0.925364	1.44383	0.334239	2.7198	7	3.94691	0.5173	3.90698	2.437	0	0	25.22
244	2018	0.044177	1.16061	0.809369	1.4155	1.53193	1.28398	21.91	0.153518	0.05056	8	20	0.92957	1.48264	0.33179	3.00208	7	3.98835	0.512699	3.94825	1.27653	0	0	25.26
244	2019	0.009613	1.17651	0.849627	1.1788	1.88696	1.3659	21.9	0.142468	0.019143	9	21	0.928563	1.55205	0.319942	3.23734	6	4.02801	0.514934	3.98783	1.3969	0	0	25.31
244	2020	0.005546	1.35329	0.839542	1.4747	3.2632	1.49053	21.89	0.121753	0.028728	9	22	0.923014	1.70433	0.317902	3.41219	6	4.06761	0.497449	4.02741	1.60677	0	0	25.31
244	2021	0.005408	1.17961	0.745206	1.8157	1.75253	1.32093	21.87	0.102215	0.01628	8	23	0.927352	1.68484	0.341813	3.72719	7	4.10657	0.513301	4.06654	1.34325	0	0	25.34
245	2016	0.053195	1.357	1.42262	1.8559	1.45128	1.52293	21.69	0.216604	0.07093	9	19	0.919427	1.42825	0.326083	2.30414	6	3.89731	0.49105	4.07018	2.60345	0	0	32.59
245	2017	0.004813	0.994763	0.932726	1.0187	1.42396	1.2904	21.72	0.177993	0.072766	5	20	0.925364	1.44383	0.334239	2.7198	6	3.93872	0.5173	4.11054	2.28024	0	0	32.59
245	2018	0.054813	1.16061	0.809369	1.4155	1.53193	1.28398	21.78	0.17385	0.07263	5	21	0.92957	1.48264	0.33179	3.00208	7	3.98217	0.512699	3.89717	1.21124	0	0	32.59
245	2019	0.027486	1.17651	0.849627	1.1788	1.88696	1.3659	21.85	0.171611	0.073435	5	22	0.928563	1.55205	0.319942	3.23734	7	4.0255	0.514934	3.93893	1.29527	0	0	32.59
245	2020	0.014174	1.35329	0.839542	1.4747	3.2632	1.49053	21.96	0.261629	-0.021793	5	23	0.923014	1.70433	0.317902	3.41219	7	4.07024	0.497449	3.98221	1.17814	0	0	32.59
245	2021	0.005912	1.17961	0.745206	1.8157	1.75253	1.32093	21.97	0.277437	-0.007732	5	24	0.927352	1.68484	0.341813	3.72719	7	4.11063	0.513301	4.02564	1.27458	0	0	32.59
246	2016	0.093445	1.357	1.42262	1.8559	1.45128	1.52293	22.9	0.89653	0.017568	11	17	0.919427	1.42825	0.326083	2.30414	6	4.0667	0.49105	3.86848	1.41605	0	0	21.07
246	2017	0.031324	0.994763	0.932726	1.0187	1.42396	1.2904	22.99	0.902418	0.015373	11	18	0.925364	1.44383	0.334239	2.7198	6	4.10202	0.5173	3.86223	1.16261	0	0	21.07
246	2018	5.8e-05	1.16061	0.809369	1.4155	1.53193	1.28398	22.74	0.912945	-0.019324	11	19	0.92957	1.48264	0.33179	3.00208	6	4.15254	0.512699	3.95757	1.1352	0	0	21.34
246	2019	0.007191	1.17651	0.849627	1.1788	1.88696	1.3659	22.29	1.03097	-0.162395	11	20	0.928563	1.55205	0.319942	3.23734	6	4.19756	0.514934	3.99622	1.46545	0	0	21.34
246	2020	0.094154	1.35329	0.839542	1.4747	3.2632	1.49053	20.65	0.982055	0.017223	11	21	0.923014	1.70433	0.317902	3.41219	5	4.10801	0.497449	3.82657	2.15163	0	0	28.82
246	2021	0.23237	1.17961	0.745206	1.8157	1.75253	1.32093	21.4	0.886119	0.035335	11	22	0.927352	1.68484	0.341813	3.72719	5	4.23599	0.513301	3.91255	1.77341	0	0	28.82
247	2016	0.468727	1.357	1.42262	1.8559	1.45128	1.52293	21.92	0.192653	0.074144	5	17	0.919427	1.42825	0.326083	2.30414	6	3.90868	0.49105	3.82865	2.20954	0	0	7.19
247	2017	0.007425	0.994763	0.932726	1.0187	1.42396	1.2904	22.14	0.25144	0.098956	5	18	0.925364	1.44383	0.334239	2.7198	6	3.95534	0.5173	3.87537	1.44233	0	0	10.87
247	2018	0.008792	1.16061	0.809369	1.4155	1.53193	1.28398	22.32	0.308152	0.06564	5	19	0.92957	1.48264	0.33179	3.00208	5	3.99776	0.512699	3.95124	1.13507	0	0	10.87
247	2019	0.000803	1.17651	0.849627	1.1788	1.88696	1.3659	21.99	0.252537	-0.155276	5	20	0.928563	1.55205	0.319942	3.23734	5	4.03125	0.514934	3.91778	1.3495	0	0	10.87
247	2020	0.001832	1.35329	0.839542	1.4747	3.2632	1.49053	21.7	0.293451	-0.296708	5	21	0.923014	1.70433	0.317902	3.41219	2	4.05753	0.497449	3.97777	1.1432	0	0	10.87
247	2021	0.001794	1.17961	0.745206	1.8157	1.75253	1.32093	21.59	0.371829	-0.142425	5	22	0.927352	1.68484	0.341813	3.72719	3	4.09071	0.513301	4.01076	1.67278	0	0	10.87
248	2016	0.049659	1.357	1.42262	1.8559	1.45128	1.52293	22.37	0.097113	0.002623	9	18	0.919427	1.42825	0.326083	2.30414	6	3.87794	0.49105	3.91597	1.42031	0	0	21.66
248	2017	0.020867	0.994763	0.932726	1.0187	1.42396	1.2904	22.17	0.082022	-0.182709	9	19	0.925364	1.44383	0.334239	2.7198	6	3.9159	0.5173	3.87795	1.41299	0	0	22.1
248	2018	0.01602	1.16061	0.809369	1.4155	1.53193	1.28398	22.16	0.081502	-0.000299	9	20	0.92957	1.48264	0.33179	3.00208	5	3.95585	0.512699	3.95578	0.922611	0	0	22.1
248	2019	0.012726	1.17651	0.849627	1.1788	1.88696	1.3659	22.16	0.069496	0.011054	9	21	0.928563	1.55205	0.319942	3.23734	5	3.99583	0.514934	3.99578	1.08485	0	0	19.15
248	2020	0.022993	1.35329	0.839542	1.4747	3.2632	1.49053	22.19	0.074199	0.014234	8	22	0.923014	1.70433	0.317902	3.41219	4	4.03625	0.497449	4.07783	1.29041	0	0	19.15
248	2021	0.11499	1.17961	0.745206	1.8157	1.75253	1.32093	22.44	0.11674	0.163624	8	23	0.927352	1.68484	0.341813	3.72719	5	4.07784	0.513301	4.03632	3.74778	0	0	19.15
249	2016	0.0286	1.357	1.42262	1.8559	1.45128	1.52293	23.78	0.294267	0.213636	6	18	0.919427	1.42825	0.326083	2.30414	8	3.79378	0.49105	3.86821	3.52822	0	1	59.27
249	2017	0.043043	0.994763	0.932726	1.0187	1.42396	1.2904	23.86	0.330102	0.195354	6	19	0.925364	1.44383	0.334239	2.7198	8	3.82411	0.5173	3.79431	4.1166	0	1	59.27
249	2018	0.048736	1.16061	0.809369	1.4155	1.53193	1.28398	23.83	0.373578	0.227153	8	20	0.92957	1.48264	0.33179	3.00208	8	3.86821	0.512699	3.82444	3.85606	0	1	59.27
249	2019	0.02166	1.17651	0.849627	1.1788	1.88696	1.3659	24.08	0.402257	0.197881	8	21	0.928563	1.55205	0.319942	3.23734	8	3.87478	0.514934	3.87446	1.7354	0	1	73.41
249	2020	0.002557	1.35329	0.839542	1.4747	3.2632	1.49053	24.27	0.30461	0.183547	8	22	0.923014	1.70433	0.317902	3.41219	8	3.8852	0.497449	3.88522	2.54748	0	1	70.33
249	2021	0.04746	1.17961	0.745206	1.8157	1.75253	1.32093	24.25	0.318673	0.143732	8	23	0.927352	1.68484	0.341813	3.72719	8	3.92861	0.513301	3.92844	2.08968	0	1	70.33
250	2016	0.012679	1.357	1.42262	1.8559	1.45128	1.52293	22.63	0.765153	0.001251	11	17	0.919427	1.42825	0.326083	2.30414	1	3.87548	0.49105	3.95471	1.79829	0	0	20.92
250	2017	0.003366	0.994763	0.932726	1.0187	1.42396	1.2904	22.53	0.778276	-0.021783	11	18	0.925364	1.44383	0.334239	2.7198	4	3.91708	0.5173	3.91471	1.67733	0	0	20.92
250	2018	0.008888	1.16061	0.809369	1.4155	1.53193	1.28398	22.66	0.826717	-0.021596	11	19	0.92957	1.48264	0.33179	3.00208	6	3.95478	0.512699	3.99471	1.37145	0	0	20.92
250	2019	0.003269	1.17651	0.849627	1.1788	1.88696	1.3659	22.66	0.812323	0.02366	11	20	0.928563	1.55205	0.319942	3.23734	7	3.99482	0.514934	3.83538	1.30414	0	0	20.92
250	2020	0.011344	1.35329	0.839542	1.4747	3.2632	1.49053	22.66	0.780142	0.033026	11	21	0.923014	1.70433	0.317902	3.41219	7	4.03471	0.497449	3.87706	1.36067	0	0	20.92
250	2021	0.010034	1.17961	0.745206	1.8157	1.75253	1.32093	22.66	0.716266	0.069895	9	22	0.927352	1.68484	0.341813	3.72719	7	4.07469	0.513301	4.03471	1.34984	0	0	20.92
251	2016	0.022844	1.357	1.42262	1.8559	1.45128	1.52293	25.2	0.485767	0.018338	7	19	0.919427	1.42825	0.326083	2.30414	8	3.57695	0.49105	3.65243	0.914838	0	0	67.29
251	2017	0.016643	0.994763	0.932726	1.0187	1.42396	1.2904	25.21	0.43516	0.062912	6	20	0.925364	1.44383	0.334239	2.7198	8	3.61384	0.5173	3.75265	0.957649	0	0	58.31
251	2018	0.020357	1.16061	0.809369	1.4155	1.53193	1.28398	25.22	0.417211	0.088332	6	21	0.92957	1.48264	0.33179	3.00208	8	3.65161	0.512699	3.57728	0.855076	0	0	53.33
251	2019	0.006236	1.17651	0.849627	1.1788	1.88696	1.3659	25.2	0.401558	0.020044	7	22	0.928563	1.55205	0.319942	3.23734	8	3.69767	0.514934	3.61486	0.796344	0	0	53.33
251	2020	0.009037	1.35329	0.839542	1.4747	3.2632	1.49053	25.2	0.388297	0.02267	8	23	0.923014	1.70433	0.317902	3.41219	8	3.73701	0.497449	3.69728	0.756104	0	0	53.33
251	2021	0.003009	1.17961	0.745206	1.8157	1.75253	1.32093	25.3	0.382811	0.071355	7	24	0.927352	1.68484	0.341813	3.72719	8	3.7518	0.513301	3.73728	0.784232	0	0	53.33
252	2016	0.049141	1.357	1.42262	1.8559	1.45128	1.52293	22.75	0.369861	0.04998	11	19	0.919427	1.42825	0.326083	2.30414	7	3.91233	0.49105	3.91224	1.32297	0	0	38.73
252	2017	0.036594	0.994763	0.932726	1.0187	1.42396	1.2904	22.71	0.389494	0.002247	11	20	0.925364	1.44383	0.334239	2.7198	7	3.95332	0.5173	3.95343	1.11928	0	0	38.73
252	2018	0.005627	1.16061	0.809369	1.4155	1.53193	1.28398	22.75	0.3856	0.024869	11	21	0.92957	1.48264	0.33179	3.00208	3	3.99228	0.512699	3.99224	0.966456	0	0	38.96
252	2019	0.022503	1.17651	0.849627	1.1788	1.88696	1.3659	22.72	0.347621	0.033083	10	22	0.928563	1.55205	0.319942	3.23734	4	4.03319	0.514934	4.03314	0.993952	0	0	39.72
252	2020	0.034443	1.35329	0.839542	1.4747	3.2632	1.49053	22.8	0.369682	0.03958	11	23	0.923014	1.70433	0.317902	3.41219	6	4.07052	0.497449	4.10118	1.23683	0	0	39.72
252	2021	0.129141	1.17961	0.745206	1.8157	1.75253	1.32093	23.01	0.522826	-0.025132	11	24	0.927352	1.68484	0.341813	3.72719	7	4.10113	0.513301	4.07056	1.11015	0	0	39.72
253	2016	0.026606	1.357	1.42262	1.8559	1.45128	1.52293	22.79	0.323197	0.073448	9	17	0.919427	1.42825	0.326083	2.30414	8	3.83096	0.49105	3.83092	1.55113	0	0	47.15
253	2017	0.014404	0.994763	0.932726	1.0187	1.42396	1.2904	22.89	0.332607	0.079101	9	18	0.925364	1.44383	0.334239	2.7198	5	3.86693	0.5173	3.94171	1.7087	0	0	47.53
253	2018	0.011233	1.16061	0.809369	1.4155	1.53193	1.28398	22.92	0.291497	0.092087	9	19	0.92957	1.48264	0.33179	3.00208	3	3.90565	0.512699	4.00198	1.53081	0	0	47.53
253	2019	0.00736	1.17651	0.849627	1.1788	1.88696	1.3659	23	0.311065	0.067972	9	20	0.928563	1.55205	0.319942	3.23734	5	3.94185	0.514934	3.86701	1.33422	0	0	47.53
253	2020	0.072514	1.35329	0.839542	1.4747	3.2632	1.49053	23.15	0.371361	0.085767	8	21	0.923014	1.70433	0.317902	3.41219	5	3.97276	0.497449	3.90566	2.10361	0	0	47.53
253	2021	0.023745	1.17961	0.745206	1.8157	1.75253	1.32093	23.3	0.374237	0.093813	7	22	0.927352	1.68484	0.341813	3.72719	6	4.00208	0.513301	3.97281	1.95362	0	0	47.53
254	2016	0.042066	1.357	1.42262	1.8559	1.45128	1.52293	22.88	0.483135	0.025785	7	17	0.919427	1.42825	0.326083	2.30414	6	3.82731	0.49105	3.88655	1.33394	0	0	31.92
254	2017	0.015042	0.994763	0.932726	1.0187	1.42396	1.2904	23.1	0.49529	0.024093	7	18	0.925364	1.44383	0.334239	2.7198	8	3.8559	0.5173	3.92581	1.11583	0	0	32.99
254	2018	0.040633	1.16061	0.809369	1.4155	1.53193	1.28398	23.24	0.548772	0.018624	7	19	0.92957	1.48264	0.33179	3.00208	8	3.88689	0.512699	3.95103	0.939391	0	0	32.99
254	2019	0.004581	1.17651	0.849627	1.1788	1.88696	1.3659	23.25	0.554377	0.014852	7	20	0.928563	1.55205	0.319942	3.23734	8	3.92573	0.514934	3.99368	0.960215	0	0	32.99
254	2020	0.009785	1.35329	0.839542	1.4747	3.2632	1.49053	23.43	0.616172	0.015341	7	21	0.923014	1.70433	0.317902	3.41219	8	3.9514	0.497449	3.82744	1.19611	0	0	32.99
254	2021	0.013477	1.17961	0.745206	1.8157	1.75253	1.32093	23.4	0.607464	0.00514	7	22	0.927352	1.68484	0.341813	3.72719	6	3.99344	0.513301	3.85599	1.09956	0	0	32.99
255	2016	0.081688	1.357	1.42262	1.8559	1.45128	1.52293	22.72	0.5629	0.045681	9	17	0.919427	1.42825	0.326083	2.30414	6	3.83304	0.49105	3.83314	1.30011	0	0	55.13
255	2017	0.014116	0.994763	0.932726	1.0187	1.42396	1.2904	22.81	0.563294	0.022134	8	18	0.925364	1.44383	0.334239	2.7198	6	3.87009	0.5173	3.8702	1.2557	0	0	55.13
255	2018	0.006629	1.16061	0.809369	1.4155	1.53193	1.28398	22.87	0.578385	0.012519	9	19	0.92957	1.48264	0.33179	3.00208	6	3.90788	0.512699	3.90786	0.954632	0	0	55.13
255	2019	0.025807	1.17651	0.849627	1.1788	1.88696	1.3659	23	0.545323	0.019162	9	20	0.928563	1.55205	0.319942	3.23734	6	3.94158	0.514934	3.94171	0.951339	0	0	55.13
255	2020	0.010215	1.35329	0.839542	1.4747	3.2632	1.49053	23.07	0.559332	0.020896	9	21	0.923014	1.70433	0.317902	3.41219	6	3.9779	0.497449	3.9778	0.990652	0	0	61.89
255	2021	0.001136	1.17961	0.745206	1.8157	1.75253	1.32093	23.12	0.558004	0.025427	9	22	0.927352	1.68484	0.341813	3.72719	6	4.01449	0.513301	4.01475	0.98657	0	0	61.89
256	2016	0.010393	1.357	1.42262	1.8559	1.45128	1.52293	22.71	0.741833	0.016276	9	17	0.919427	1.42825	0.326083	2.30414	7	3.83346	0.49105	3.83343	1.44823	0	0	38.81
256	2017	0.015847	0.994763	0.932726	1.0187	1.42396	1.2904	23.1	0.747388	0.016642	9	18	0.925364	1.44383	0.334239	2.7198	7	3.85606	0.5173	3.85599	1.07869	0	0	38.81
256	2018	0.026597	1.16061	0.809369	1.4155	1.53193	1.28398	23.18	0.747453	0.02643	9	19	0.92957	1.48264	0.33179	3.00208	7	3.89096	0.512699	3.9324	1.03056	0	0	37.96
256	2019	0.008103	1.17651	0.849627	1.1788	1.88696	1.3659	23.41	0.770036	0.03937	9	20	0.928563	1.55205	0.319942	3.23734	7	3.91263	0.514934	3.94444	1.03898	0	0	38.01
256	2020	0.002154	1.35329	0.839542	1.4747	3.2632	1.49053	23.62	0.757548	0.034258	8	21	0.923014	1.70433	0.317902	3.41219	7	3.93191	0.497449	3.8908	1.005	0	0	38.02
256	2021	0.005313	1.17961	0.745206	1.8157	1.75253	1.32093	23.86	0.723764	0.043508	9	22	0.927352	1.68484	0.341813	3.72719	8	3.94408	0.513301	3.91281	1.04747	0	0	46.22
257	2016	0.069505	1.357	1.42262	1.8559	1.45128	1.52293	22.36	0.491163	0.075595	11	17	0.919427	1.42825	0.326083	2.30414	6	3.87793	0.49105	3.97835	1.69979	0	0	19.4
257	2017	0.071134	0.994763	0.932726	1.0187	1.42396	1.2904	22.31	0.466004	0.038042	9	18	0.925364	1.44383	0.334239	2.7198	6	3.91769	0.5173	3.98824	1.35228	0	0	19.8
257	2018	0.017324	1.16061	0.809369	1.4155	1.53193	1.28398	22.38	0.452455	0.037982	8	19	0.92957	1.48264	0.33179	3.00208	6	3.95796	0.512699	3.83793	1.16047	0	0	19.8
257	2019	0.037803	1.17651	0.849627	1.1788	1.88696	1.3659	22.19	0.553615	-0.211847	7	20	0.928563	1.55205	0.319942	3.23734	6	3.99638	0.514934	3.87772	1.26086	0	0	19.8
257	2020	0.087063	1.35329	0.839542	1.4747	3.2632	1.49053	21.71	0.76276	-0.42948	7	21	0.923014	1.70433	0.317902	3.41219	6	4.01851	0.497449	3.91796	2.02564	0	0	18.31
257	2021	0.047695	1.17961	0.745206	1.8157	1.75253	1.32093	21.31	0.817145	-0.112503	7	22	0.927352	1.68484	0.341813	3.72719	5	4.02794	0.513301	3.95632	2.68794	0	0	14.79
258	2016	0.035477	1.357	1.42262	1.8559	1.45128	1.52293	22.26	0.739025	0.008072	5	17	0.919427	1.42825	0.326083	2.30414	6	3.83732	0.49105	3.94783	1.72992	0	0	47.7
258	2017	0.007353	0.994763	0.932726	1.0187	1.42396	1.2904	22.09	0.681074	0.01779	5	18	0.925364	1.44383	0.334239	2.7198	5	3.87424	0.5173	3.99632	1.48751	0	0	45.33
258	2018	0.004668	1.16061	0.809369	1.4155	1.53193	1.28398	21.9	0.613195	0.0198	5	19	0.92957	1.48264	0.33179	3.00208	6	3.9078	0.512699	3.83728	1.25003	0	0	45.33
258	2019	0.019938	1.17651	0.849627	1.1788	1.88696	1.3659	21.9	0.605846	0.011999	5	20	0.928563	1.55205	0.319942	3.23734	6	3.94778	0.514934	3.87421	1.35445	0	0	45.33
258	2020	0.023111	1.35329	0.839542	1.4747	3.2632	1.49053	22.19	0.522629	0.014105	5	21	0.923014	1.70433	0.317902	3.41219	6	3.99628	0.497449	3.90783	1.26215	0	0	31.2
258	2021	0.002638	1.17961	0.745206	1.8157	1.75253	1.32093	22.2	0.545934	0.022565	5	22	0.927352	1.68484	0.341813	3.72719	6	4.03645	0.513301	4.03648	1.31102	0	0	31.2
259	2016	0.048321	1.357	1.42262	1.8559	1.45128	1.52293	22.5	0.489455	0.09005	8	17	0.919427	1.42825	0.326083	2.30414	6	3.83736	0.49105	3.83739	2.19117	0	0	47.52
259	2017	0.007211	0.994763	0.932726	1.0187	1.42396	1.2904	22.57	0.42134	0.116282	7	18	0.925364	1.44383	0.334239	2.7198	6	3.87649	0.5173	4.02326	2.3582	0	0	45.42
259	2018	0.041757	1.16061	0.809369	1.4155	1.53193	1.28398	22.66	0.351712	0.110249	6	19	0.92957	1.48264	0.33179	3.00208	6	3.91471	0.512699	3.87649	1.17058	0	0	45.89
259	2019	0.009419	1.17651	0.849627	1.1788	1.88696	1.3659	22.8	0.3426	0.092085	7	20	0.928563	1.55205	0.319942	3.23734	6	3.95045	0.514934	3.91471	1.30671	0	0	45.91
259	2020	0.005355	1.35329	0.839542	1.4747	3.2632	1.49053	22.9	0.341871	0.072071	7	21	0.923014	1.70433	0.317902	3.41219	6	3.98662	0.497449	3.95056	1.20954	0	0	46.44
259	2021	0.024587	1.17961	0.745206	1.8157	1.75253	1.32093	22.97	0.327679	0.065424	7	22	0.927352	1.68484	0.341813	3.72719	5	4.02346	0.513301	3.98657	1.10695	0	0	46.44
260	2016	0.030439	1.357	1.42262	1.8559	1.45128	1.52293	22.63	0.759495	0.002869	11	17	0.919427	1.42825	0.326083	2.30414	6	3.83544	0.49105	3.87314	1.62408	0	0	42.2
260	2017	0.006875	0.994763	0.932726	1.0187	1.42396	1.2904	22.72	0.808403	-0.026846	10	18	0.925364	1.44383	0.334239	2.7198	6	3.87305	0.5173	3.83538	1.21894	0	0	42.2
260	2018	0.029816	1.16061	0.809369	1.4155	1.53193	1.28398	22.48	0.994273	-0.237675	10	19	0.92957	1.48264	0.33179	3.00208	7	3.91754	0.512699	3.91757	1.29906	0	0	42.2
260	2019	0.00427	1.17651	0.849627	1.1788	1.88696	1.3659	22.4	0.97257	0.003421	9	20	0.928563	1.55205	0.319942	3.23734	6	3.95795	0.514934	3.95795	1.33657	0	0	23.7
260	2020	0.028761	1.35329	0.839542	1.4747	3.2632	1.49053	22.49	0.95644	0.012101	9	21	0.923014	1.70433	0.317902	3.41219	6	3.99753	0.497449	3.99749	1.38319	0	0	23.7
260	2021	0.006681	1.17961	0.745206	1.8157	1.75253	1.32093	22.72	0.911726	-0.008758	7	22	0.927352	1.68484	0.341813	3.72719	6	4.03325	0.513301	4.03314	1.4012	0	0	38.23
261	2016	0.007108	1.357	1.42262	1.8559	1.45128	1.52293	22.76	0.984946	-0.083234	5	17	0.919427	1.42825	0.326083	2.30414	4	3.83193	0.49105	3.87729	1.99396	0	0	54.38
261	2017	0.021674	0.994763	0.932726	1.0187	1.42396	1.2904	22.51	1.22941	-0.249944	5	18	0.925364	1.44383	0.334239	2.7198	5	3.87731	0.5173	3.91422	1.79713	0	0	54.38
261	2018	0.010627	1.16061	0.809369	1.4155	1.53193	1.28398	22.68	0.327444	0.049722	5	19	0.92957	1.48264	0.33179	3.00208	5	3.91434	0.512699	3.99126	1.38258	0	0	18.24
261	2019	0.024896	1.17651	0.849627	1.1788	1.88696	1.3659	22.64	0.25628	0.041402	9	20	0.928563	1.55205	0.319942	3.23734	5	3.95522	0.514934	3.83192	1.37302	0	0	18.49
261	2020	0.016633	1.35329	0.839542	1.4747	3.2632	1.49053	22.78	0.310289	0.048644	8	21	0.923014	1.70433	0.317902	3.41219	6	3.99112	0.497449	3.95517	1.10511	0	0	13.49
261	2021	0.029465	1.17961	0.745206	1.8157	1.75253	1.32093	22.99	0.39322	0.046661	8	22	0.927352	1.68484	0.341813	3.72719	4	4.02202	0.513301	4.02223	1.40641	0	0	13.49
262	2016	0.057543	1.357	1.42262	1.8559	1.45128	1.52293	22	0.341601	0.085362	9	17	0.919427	1.42825	0.326083	2.30414	6	3.83165	0.49105	3.83158	2.44405	0	0	29.77
262	2017	0.01158	0.994763	0.932726	1.0187	1.42396	1.2904	22.09	0.355843	0.020035	9	18	0.925364	1.44383	0.334239	2.7198	6	3.87418	0.5173	3.95739	2.6592	0	0	29.77
262	2018	0.009085	1.16061	0.809369	1.4155	1.53193	1.28398	22.2	0.423726	0.008427	9	19	0.92957	1.48264	0.33179	3.00208	6	3.91644	0.512699	4.03793	1.37516	0	0	29.77
262	2019	0.015122	1.17651	0.849627	1.1788	1.88696	1.3659	22.27	0.432672	0.03642	8	20	0.928563	1.55205	0.319942	3.23734	6	3.95742	0.514934	3.87421	1.49222	0	0	29.77
262	2020	0.007831	1.35329	0.839542	1.4747	3.2632	1.49053	22.25	0.419488	0.042581	9	21	0.923014	1.70433	0.317902	3.41219	6	3.99722	0.497449	3.91648	2.93006	0	0	29.77
262	2021	0.028296	1.17961	0.745206	1.8157	1.75253	1.32093	22.36	0.4106	0.045301	9	22	0.927352	1.68484	0.341813	3.72719	6	4.03792	0.513301	3.99717	1.66897	0	0	29.77
263	2016	0.075408	1.357	1.42262	1.8559	1.45128	1.52293	21.63	0.214685	0.141389	8	17	0.919427	1.42825	0.326083	2.30414	7	4.05359	0.49105	3.81343	3.26539	0	0	20.72
263	2017	0.010007	0.994763	0.932726	1.0187	1.42396	1.2904	21.74	0.200491	0.162462	8	18	0.925364	1.44383	0.334239	2.7198	7	4.10027	0.5173	3.99253	2.73892	0	0	20.72
263	2018	0.017147	1.16061	0.809369	1.4155	1.53193	1.28398	21.79	0.19275	0.082613	9	19	0.92957	1.48264	0.33179	3.00208	7	4.14261	0.512699	4.03421	1.38728	0	0	20.72
263	2019	0.022033	1.17651	0.849627	1.1788	1.88696	1.3659	21.87	0.18567	0.113885	9	20	0.928563	1.55205	0.319942	3.23734	7	4.18661	0.514934	3.86005	2.15106	0	0	20.72
263	2020	0.028773	1.35329	0.839542	1.4747	3.2632	1.49053	22.03	0.20561	0.144173	8	21	0.923014	1.70433	0.317902	3.41219	7	4.23254	0.497449	3.90272	1.68848	0	0	22
263	2021	0.020149	1.17961	0.745206	1.8157	1.75253	1.32093	22.09	0.136206	0.178964	9	22	0.927352	1.68484	0.341813	3.72719	7	4.27429	0.513301	3.94654	1.94914	0	0	22
264	2016	0.017193	1.357	1.42262	1.8559	1.45128	1.52293	23.84	0.473781	0.021175	9	17	0.919427	1.42825	0.326083	2.30414	9	3.74727	0.49105	3.96699	1.28447	0	0	16.66
264	2017	0.005029	0.994763	0.932726	1.0187	1.42396	1.2904	23.89	0.527426	-0.009945	8	18	0.925364	1.44383	0.334239	2.7198	7	3.7805	0.5173	3.74696	1.06231	0	0	16.66
264	2018	0.03159	1.16061	0.809369	1.4155	1.53193	1.28398	23.87	0.523258	0.01168	8	19	0.92957	1.48264	0.33179	3.00208	8	3.82312	0.512699	3.7806	0.949616	0	0	16.66
264	2019	0.000457	1.17651	0.849627	1.1788	1.88696	1.3659	23.83	0.451876	0.013415	9	20	0.928563	1.55205	0.319942	3.23734	8	3.86793	0.514934	3.82317	0.888977	0	0	16.66
264	2020	0.004265	1.35329	0.839542	1.4747	3.2632	1.49053	23.76	0.4401	-0.065602	8	21	0.923014	1.70433	0.317902	3.41219	5	3.917	0.497449	3.86821	0.790684	0	0	16.66
264	2021	0.010397	1.17961	0.745206	1.8157	1.75253	1.32093	23.67	0.388608	0.033168	9	22	0.927352	1.68484	0.341813	3.72719	7	3.96728	0.513301	3.9167	0.893177	0	0	16.66
265	2016	0.047111	1.357	1.42262	1.8559	1.45128	1.52293	24.3	0.88693	0.007668	9	17	0.919427	1.42825	0.326083	2.30414	7	3.72108	0.49105	3.76723	1.26763	0	0	52.78
265	2017	0.190032	0.994763	0.932726	1.0187	1.42396	1.2904	23.99	0.784559	0.072481	9	18	0.925364	1.44383	0.334239	2.7198	7	3.80779	0.5173	3.88699	1.26808	0	0	52.78
265	2018	0.033657	1.16061	0.809369	1.4155	1.53193	1.28398	23.66	0.813164	-0.087765	9	19	0.92957	1.48264	0.33179	3.00208	6	3.8881	0.512699	4.0043	1.54239	0	0	57.75
265	2019	0.052315	1.17651	0.849627	1.1788	1.88696	1.3659	23.67	0.808406	0.002305	9	20	0.928563	1.55205	0.319942	3.23734	6	3.9271	0.514934	3.68031	1.37456	0	0	57.75
265	2020	0.005705	1.35329	0.839542	1.4747	3.2632	1.49053	23.33	0.824706	-0.095048	10	21	0.923014	1.70433	0.317902	3.41219	7	3.99995	0.497449	3.84809	1.31411	0	0	57.75
265	2021	0.043875	1.17961	0.745206	1.8157	1.75253	1.32093	23.27	0.920139	-0.102039	9	22	0.927352	1.68484	0.341813	3.72719	7	4.04413	0.513301	3.95958	1.27127	0	0	29.9
266	2016	0.000646	1.357	1.42262	1.8559	1.45128	1.52293	22.07	0.208638	0.057631	9	17	0.919427	1.42825	0.326083	2.30414	7	3.87378	0.49105	3.87369	1.97456	0	0	45.23
266	2017	0.02111	0.994763	0.932726	1.0187	1.42396	1.2904	22.07	0.208222	0.044836	9	18	0.925364	1.44383	0.334239	2.7198	7	3.91377	0.5173	4.03678	1.36278	0	0	45.23
266	2018	0.047707	1.16061	0.809369	1.4155	1.53193	1.28398	22.08	0.164455	0.074359	9	19	0.92957	1.48264	0.33179	3.00208	7	3.95396	0.512699	3.83369	0.977919	0	0	45.23
266	2019	0.005696	1.17651	0.849627	1.1788	1.88696	1.3659	22.15	0.176422	0.04417	7	20	0.928563	1.55205	0.319942	3.23734	7	3.99555	0.514934	3.91395	1.06105	0	0	45.23
266	2020	0.04878	1.35329	0.839542	1.4747	3.2632	1.49053	22.18	0.198532	0.021864	9	21	0.923014	1.70433	0.317902	3.41219	6	4.03611	0.497449	3.95558	1.10317	0	0	45.23
266	2021	0.045311	1.17961	0.745206	1.8157	1.75253	1.32093	22.22	0.205298	0.034386	8	22	0.927352	1.68484	0.341813	3.72719	8	4.07672	0.513301	3.99615	1.07207	0	0	45.23
267	2016	0.073463	1.357	1.42262	1.8559	1.45128	1.52293	21.3	0.4953	0.075445	5	17	0.919427	1.42825	0.326083	2.30414	7	3.78768	0.49105	3.82916	3.91117	0	0	42.64
267	2017	0.014746	0.994763	0.932726	1.0187	1.42396	1.2904	21.32	0.46697	0.069845	5	18	0.925364	1.44383	0.334239	2.7198	7	3.82929	0.5173	3.97471	2.70108	0	0	42.64
267	2018	0.025009	1.16061	0.809369	1.4155	1.53193	1.28398	21.42	0.513245	0.051798	5	19	0.92957	1.48264	0.33179	3.00208	7	3.87826	0.512699	4.01278	1.59736	0	0	42.64
267	2019	0.027606	1.17651	0.849627	1.1788	1.88696	1.3659	21.5	0.422954	0.04949	5	20	0.928563	1.55205	0.319942	3.23734	7	3.92456	0.514934	3.78731	1.7062	0	0	42.64
267	2020	0.040419	1.35329	0.839542	1.4747	3.2632	1.49053	21.65	0.445251	0.047757	5	21	0.923014	1.70433	0.317902	3.41219	7	3.97459	0.497449	3.87789	1.65845	0	0	42.64
267	2021	0.014258	1.17961	0.745206	1.8157	1.75253	1.32093	21.62	0.43147	0.055157	5	22	0.927352	1.68484	0.341813	3.72719	7	4.01291	0.513301	3.92426	2.40464	0	0	42.64
268	2016	0.01804	1.357	1.42262	1.8559	1.45128	1.52293	23.67	0.720627	0.05991	9	17	0.919427	1.42825	0.326083	2.30414	6	4.04692	0.49105	3.76699	1.29839	0	0	42.92
268	2017	0.066539	0.994763	0.932726	1.0187	1.42396	1.2904	23.8	0.672004	0.095884	9	18	0.925364	1.44383	0.334239	2.7198	6	4.07235	0.5173	3.7919	1.364	0	0	37.92
268	2018	0.010335	1.16061	0.809369	1.4155	1.53193	1.28398	23.81	0.638563	0.065195	9	19	0.92957	1.48264	0.33179	3.00208	6	4.11111	0.512699	3.83068	1.05292	0	0	37.92
268	2019	0.02068	1.17651	0.849627	1.1788	1.88696	1.3659	24.25	0.632815	0.057382	9	20	0.928563	1.55205	0.319942	3.23734	6	4.08854	0.514934	3.80844	1.08417	0	0	37.92
268	2020	0.001428	1.35329	0.839542	1.4747	3.2632	1.49053	24.46	0.655442	0.068068	9	21	0.923014	1.70433	0.317902	3.41219	6	4.0935	0.497449	3.81287	1.08281	0	0	37.92
268	2021	0.003081	1.17961	0.745206	1.8157	1.75253	1.32093	24.75	0.721329	0.041874	8	22	0.927352	1.68484	0.341813	3.72719	6	4.07798	0.513301	3.79751	1.05985	0	0	37.92
269	2016	0.016381	1.357	1.42262	1.8559	1.45128	1.52293	21.76	0.489227	-0.155582	9	17	0.919427	1.42825	0.326083	2.30414	6	4.06089	0.49105	3.8595	2.65482	0	0	24.12
269	2017	0.011976	0.994763	0.932726	1.0187	1.42396	1.2904	21.73	0.434551	0.043844	8	18	0.925364	1.44383	0.334239	2.7198	6	4.09974	0.5173	3.82115	1.94657	0	0	23.75
269	2018	0.067744	1.16061	0.809369	1.4155	1.53193	1.28398	21.9	0.433173	0.086191	8	19	0.92957	1.48264	0.33179	3.00208	4	4.1477	0.512699	3.99748	1.4456	0	0	26.36
269	2019	0.018612	1.17651	0.849627	1.1788	1.88696	1.3659	22	0.38966	0.096527	9	20	0.928563	1.55205	0.319942	3.23734	4	4.19146	0.514934	3.90783	1.44155	0	0	26.36
269	2020	0.004127	1.35329	0.839542	1.4747	3.2632	1.49053	22.28	0.462306	0.08579	9	21	0.923014	1.70433	0.317902	3.41219	5	4.2375	0.497449	3.95158	1.48982	0	0	25.89
269	2021	0.018632	1.17961	0.745206	1.8157	1.75253	1.32093	22.42	0.509179	0.038984	8	22	0.927352	1.68484	0.341813	3.72719	6	4.2779	0.513301	4.03791	1.82195	0	0	25.86
270	2016	0.042679	1.357	1.42262	1.8559	1.45128	1.52293	21.07	0.710503	0.001484	9	17	0.919427	1.42825	0.326083	2.30414	6	3.76315	0.49105	3.76357	4.07573	0	0	35.54
270	2017	0.074792	0.994763	0.932726	1.0187	1.42396	1.2904	23.33	0.347239	0.033016	9	18	0.925364	1.44383	0.334239	2.7198	6	3.83944	0.5173	3.83958	1.13446	0	0	23.2
270	2018	0.001729	1.16061	0.809369	1.4155	1.53193	1.28398	23.24	0.32462	0.017143	9	19	0.92957	1.48264	0.33179	3.00208	5	3.88657	0.512699	3.88655	1.01258	0	0	23.75
270	2019	0.03904	1.17651	0.849627	1.1788	1.88696	1.3659	23.28	0.264815	0.058071	8	20	0.928563	1.55205	0.319942	3.23734	5	3.92384	0.514934	3.96039	1.00469	0	0	23.81
270	2020	0.020823	1.35329	0.839542	1.4747	3.2632	1.49053	23.32	0.266362	0.112161	9	21	0.923014	1.70433	0.317902	3.41219	5	3.96034	0.497449	3.92354	1.45811	0	0	23.81
270	2021	0.019721	1.17961	0.745206	1.8157	1.75253	1.32093	23.36	0.231548	0.144605	9	22	0.927352	1.68484	0.341813	3.72719	7	3.99702	0.513301	3.99711	0.903011	0	0	34.59
271	2016	0.027334	1.357	1.42262	1.8559	1.45128	1.52293	24.54	0.735414	0.017663	9	17	0.919427	1.42825	0.326083	2.30414	7	3.87798	0.49105	3.63832	1.00075	0	0	23.04
271	2017	0.023908	0.994763	0.932726	1.0187	1.42396	1.2904	24.62	0.757274	0.024411	9	18	0.925364	1.44383	0.334239	2.7198	7	3.90415	0.5173	3.82514	0.973819	0	0	24.08
271	2018	0.000142	1.16061	0.809369	1.4155	1.53193	1.28398	24.58	0.745594	0.024974	8	19	0.92957	1.48264	0.33179	3.00208	7	3.95017	0.512699	3.66322	0.871766	0	0	24.31
271	2019	0.000475	1.17651	0.849627	1.1788	1.88696	1.3659	24.66	0.757844	0.01317	9	20	0.928563	1.55205	0.319942	3.23734	7	3.97612	0.514934	3.71084	0.88231	0	0	24.31
271	2020	0.000521	1.35329	0.839542	1.4747	3.2632	1.49053	24.68	0.765836	0.005545	9	21	0.923014	1.70433	0.317902	3.41219	7	4.0109	0.497449	3.73546	0.860429	0	0	24.31
271	2021	0.006858	1.17961	0.745206	1.8157	1.75253	1.32093	24.61	0.744215	0.00734	8	22	0.927352	1.68484	0.341813	3.72719	7	4.06593	0.513301	3.77153	0.829755	0	0	24.64
272	2016	0.018071	1.357	1.42262	1.8559	1.45128	1.52293	22.27	0.633119	0.03459	11	17	0.919427	1.42825	0.326083	2.30414	8	3.91742	0.49105	3.91005	2.67227	0	0	47.73
272	2017	0.029539	0.994763	0.932726	1.0187	1.42396	1.2904	22.31	0.981978	-0.334645	11	18	0.925364	1.44383	0.334239	2.7198	7	3.95773	0.5173	3.83739	2.46963	0	0	47.73
272	2018	0.006821	1.16061	0.809369	1.4155	1.53193	1.28398	22.23	0.973384	0.008107	10	19	0.92957	1.48264	0.33179	3.00208	7	3.99693	0.512699	3.87772	2.08641	0	0	47.73
272	2019	0.037745	1.17651	0.849627	1.1788	1.88696	1.3659	21.39	1.69812	-0.760067	11	20	0.928563	1.55205	0.319942	3.23734	7	3.99531	0.514934	3.91692	5.93491	0	0	47.73
272	2020	0.030734	1.35329	0.839542	1.4747	3.2632	1.49053	23.91	0.692135	0.042243	9	21	0.923014	1.70433	0.317902	3.41219	6	3.97756	0.497449	3.91536	1.16939	0	0	37.69
272	2021	0.022314	1.17961	0.745206	1.8157	1.75253	1.32093	24.11	0.705244	0.035925	9	22	0.927352	1.68484	0.341813	3.72719	6	3.98935	0.513301	3.89799	1.26507	0	0	36.6
273	2016	0.009094	1.357	1.42262	1.8559	1.45128	1.52293	23.34	0.687014	0.037919	7	17	0.919427	1.42825	0.326083	2.30414	5	4.03886	0.49105	3.79877	1.34427	0	0	32.31
273	2017	0.018821	0.994763	0.932726	1.0187	1.42396	1.2904	23.33	0.654171	0.031522	7	18	0.925364	1.44383	0.334239	2.7198	5	4.07962	0.5173	3.83958	1.15259	0	0	32.33
273	2018	0.006393	1.16061	0.809369	1.4155	1.53193	1.28398	23.47	0.705877	0.027382	7	19	0.92957	1.48264	0.33179	3.00208	5	4.1075	0.512699	3.92363	1.03371	0	0	32.33
273	2019	0.013609	1.17651	0.849627	1.1788	1.88696	1.3659	23.63	0.715311	0.029344	7	20	0.928563	1.55205	0.319942	3.23734	4	4.13117	0.514934	3.93799	1.03072	0	0	32.33
273	2020	0.006647	1.35329	0.839542	1.4747	3.2632	1.49053	23.7	0.707914	0.031131	7	21	0.923014	1.70433	0.317902	3.41219	5	4.16314	0.497449	3.86736	0.991652	0	0	32.33
273	2021	0.005338	1.17961	0.745206	1.8157	1.75253	1.32093	23.91	0.74151	0.027273	7	22	0.927352	1.68484	0.341813	3.72719	5	4.17757	0.513301	3.89134	1.23198	0	0	31.72
274	2016	0.048707	1.357	1.42262	1.8559	1.45128	1.52293	21.87	0.660986	0.014309	9	17	0.919427	1.42825	0.326083	2.30414	6	3.82653	0.49105	3.82654	2.46227	0	0	24.47
274	2017	0.011546	0.994763	0.932726	1.0187	1.42396	1.2904	22.02	0.509306	0.011939	9	18	0.925364	1.44383	0.334239	2.7198	6	3.87215	0.5173	3.95158	1.82061	0	0	27.78
274	2018	0.042527	1.16061	0.809369	1.4155	1.53193	1.28398	21.98	0.463328	0.034267	9	19	0.92957	1.48264	0.33179	3.00208	6	3.91103	0.512699	3.99018	1.87696	0	0	27.78
274	2019	0.085144	1.17651	0.849627	1.1788	1.88696	1.3659	22	0.481596	0.035216	9	20	0.928563	1.55205	0.319942	3.23734	6	3.95155	0.514934	3.87222	2.43951	0	0	27.78
274	2020	0.050036	1.35329	0.839542	1.4747	3.2632	1.49053	21.96	0.44695	0.016031	9	21	0.923014	1.70433	0.317902	3.41219	4	3.9903	0.497449	3.9109	1.94007	0	0	27.78
274	2021	0.005542	1.17961	0.745206	1.8157	1.75253	1.32093	22.03	0.509501	-0.027068	9	22	0.927352	1.68484	0.341813	3.72719	5	4.03256	0.513301	4.03253	2.06202	0	0	27.78
275	2016	0.020486	1.357	1.42262	1.8559	1.45128	1.52293	24.99	0.86896	-0.021889	9	17	0.919427	1.42825	0.326083	2.30414	6	3.5473	0.49105	3.57491	1.12654	0	0	59.91
275	2017	0.035425	0.994763	0.932726	1.0187	1.42396	1.2904	25.04	0.805407	0.070683	9	18	0.925364	1.44383	0.334239	2.7198	6	3.57496	0.5173	3.64998	1.13179	0	0	60.32
275	2018	0.010929	1.16061	0.809369	1.4155	1.53193	1.28398	25.04	0.651213	0.114357	8	19	0.92957	1.48264	0.33179	3.00208	6	3.61403	0.512699	3.64974	0.894126	0	0	60.43
275	2019	0.032284	1.17651	0.849627	1.1788	1.88696	1.3659	25.14	0.607759	0.08021	9	20	0.928563	1.55205	0.319942	3.23734	6	3.63136	0.514934	3.54622	0.851125	0	0	22.43
275	2020	0.005076	1.35329	0.839542	1.4747	3.2632	1.49053	25.23	0.57543	0.076749	9	21	0.923014	1.70433	0.317902	3.41219	6	3.64967	0.497449	3.61491	0.929945	0	0	27.85
275	2021	0.000765	1.17961	0.745206	1.8157	1.75253	1.32093	25.39	0.522798	0.098233	9	22	0.927352	1.68484	0.341813	3.72719	6	3.64923	0.513301	3.63165	0.879244	0	0	32.41
276	2016	0.024015	1.357	1.42262	1.8559	1.45128	1.52293	24.67	0.852143	-0.019796	9	17	0.919427	1.42825	0.326083	2.30414	8	3.65352	0.49105	3.68757	1.05592	0	0	24.21
276	2017	0.009592	0.994763	0.932726	1.0187	1.42396	1.2904	24.71	0.854719	0.005683	9	18	0.925364	1.44383	0.334239	2.7198	8	3.68537	0.5173	3.74322	1.21239	0	1	24.21
276	2018	0.054909	1.16061	0.809369	1.4155	1.53193	1.28398	24.7	0.856874	-0.001196	9	19	0.92957	1.48264	0.33179	3.00208	6	3.7271	0.512699	3.6135	0.995496	0	1	24.21
276	2019	0.063973	1.17651	0.849627	1.1788	1.88696	1.3659	24.62	0.821109	0.011526	9	20	0.928563	1.55205	0.319942	3.23734	6	3.78262	0.514934	3.64557	1.03196	0	1	24.21
276	2020	0.080103	1.35329	0.839542	1.4747	3.2632	1.49053	24.83	0.795072	0.004154	9	21	0.923014	1.70433	0.317902	3.41219	6	3.78135	0.497449	3.74096	1.07558	0	1	21.6
276	2021	0.014963	1.17961	0.745206	1.8157	1.75253	1.32093	24.7	0.731441	0.056946	9	22	0.927352	1.68484	0.341813	3.72719	7	3.84688	0.513301	3.80757	1.11271	0	1	21.42
277	2016	0.011255	1.357	1.42262	1.8559	1.45128	1.52293	22.41	0.385493	0.020017	9	17	0.919427	1.42825	0.326083	2.30414	6	3.87793	0.49105	4.03616	3.97595	0	1	25.92
277	2017	0.031119	0.994763	0.932726	1.0187	1.42396	1.2904	22.53	0.41394	0.040439	9	18	0.925364	1.44383	0.334239	2.7198	6	3.91703	0.5173	3.83793	2.23732	0	1	26.52
277	2018	0.177213	1.16061	0.809369	1.4155	1.53193	1.28398	22.15	0.164091	0.168688	8	19	0.92957	1.48264	0.33179	3.00208	6	3.95561	0.512699	3.87706	2.9164	0	1	26.52
277	2019	0.000922	1.17651	0.849627	1.1788	1.88696	1.3659	22.3	0.132121	0.14967	8	20	0.928563	1.55205	0.319942	3.23734	6	3.99767	0.514934	3.91558	2.72614	0	1	26.52
277	2020	0.148141	1.35329	0.839542	1.4747	3.2632	1.49053	22.43	0.078986	0.161014	9	21	0.923014	1.70433	0.317902	3.41219	6	4.03787	0.497449	3.95765	1.85576	0	1	26.52
277	2021	0.051232	1.17961	0.745206	1.8157	1.75253	1.32093	22.59	0.085263	0.151827	9	22	0.927352	1.68484	0.341813	3.72719	7	4.07609	0.513301	3.99787	2.94358	0	1	26.52
278	2016	0.049509	1.357	1.42262	1.8559	1.45128	1.52293	22.89	0.430175	0.070013	9	17	0.919427	1.42825	0.326083	2.30414	6	4.06686	0.49105	3.82701	1.35492	0	0	44.2
278	2017	0.00181	0.994763	0.932726	1.0187	1.42396	1.2904	23.13	0.578474	0.018467	9	18	0.925364	1.44383	0.334239	2.7198	6	4.09392	0.5173	3.92198	1.09775	0	0	44.2
278	2018	0.00837	1.16061	0.809369	1.4155	1.53193	1.28398	23.21	0.585056	0.028132	9	19	0.92957	1.48264	0.33179	3.00208	6	4.12861	0.512699	3.98744	1.03541	0	0	44.2
278	2019	0.007451	1.17651	0.849627	1.1788	1.88696	1.3659	23.3	0.553308	0.046953	9	20	0.928563	1.55205	0.319942	3.23734	6	4.16188	0.514934	3.85411	1.07864	0	0	40.59
278	2020	0.058825	1.35329	0.839542	1.4747	3.2632	1.49053	22.88	0.443624	-0.033193	8	21	0.923014	1.70433	0.317902	3.41219	6	4.22728	0.497449	3.88871	1.24416	0	0	40.59
278	2021	0.035521	1.17961	0.745206	1.8157	1.75253	1.32093	22.63	0.236955	0.054518	7	22	0.927352	1.68484	0.341813	3.72719	6	4.27541	0.513301	4.03538	1.06323	0	0	40.59
279	2016	0.001578	1.357	1.42262	1.8559	1.45128	1.52293	24.5	0.538275	0.003672	9	17	0.919427	1.42825	0.326083	2.30414	8	3.64631	0.49105	3.67646	1.07038	0	0	44.12
279	2017	0.024016	0.994763	0.932726	1.0187	1.42396	1.2904	24.55	0.545199	0.023801	9	18	0.925364	1.44383	0.334239	2.7198	8	3.677	0.5173	3.75832	0.995418	0	0	44.12
279	2018	0.021312	1.16061	0.809369	1.4155	1.53193	1.28398	24.55	0.528507	0.022924	11	19	0.92957	1.48264	0.33179	3.00208	8	3.71705	0.512699	3.64566	0.851594	0	0	44.48
279	2019	0.018726	1.17651	0.849627	1.1788	1.88696	1.3659	24.54	0.49565	0.026467	11	20	0.928563	1.55205	0.319942	3.23734	8	3.75831	0.514934	3.71646	0.819155	0	0	44.48
279	2020	0.083397	1.35329	0.839542	1.4747	3.2632	1.49053	24.64	0.53983	0.023024	11	21	0.923014	1.70433	0.317902	3.41219	8	3.77984	0.497449	3.77936	0.862776	0	0	44.48
279	2021	0.040077	1.17961	0.745206	1.8157	1.75253	1.32093	24.63	0.509669	0.07033	11	22	0.927352	1.68484	0.341813	3.72719	8	3.82051	0.513301	3.82129	0.917379	0	0	32.81
280	2016	1.96246	1.357	1.42262	1.8559	1.45128	1.52293	24.34	0.269895	0.032167	6	17	0.919427	1.42825	0.326083	2.30414	7	3.67417	0.49105	3.69108	1.1744	0	0	54.5
280	2017	0.115323	0.994763	0.932726	1.0187	1.42396	1.2904	24.47	0.321422	0.061793	6	18	0.925364	1.44383	0.334239	2.7198	7	3.69026	0.5173	3.72156	1.21448	0	0	54.5
280	2018	0.003117	1.16061	0.809369	1.4155	1.53193	1.28398	24.61	0.372128	0.060405	7	19	0.92957	1.48264	0.33179	3.00208	6	3.70589	0.512699	3.67366	1.06159	0	0	54.5
280	2019	0.011054	1.17651	0.849627	1.1788	1.88696	1.3659	24.73	0.408855	0.056169	7	20	0.928563	1.55205	0.319942	3.23734	8	3.72239	0.514934	3.70514	1.58819	0	0	53.66
280	2020	0.001559	1.35329	0.839542	1.4747	3.2632	1.49053	24.8	0.419034	0.055129	7	21	0.923014	1.70433	0.317902	3.41219	8	3.74765	0.497449	3.74723	1.41318	0	0	46.45
280	2021	0.01903	1.17961	0.745206	1.8157	1.75253	1.32093	24.92	0.463081	0.057088	7	22	0.927352	1.68484	0.341813	3.72719	8	3.76182	0.513301	3.76169	1.44686	0	0	46.45
281	2016	0.024612	1.357	1.42262	1.8559	1.45128	1.52293	21.69	0.44657	0.008537	9	17	0.919427	1.42825	0.326083	2.30414	7	3.85706	0.49105	3.81717	2.10928	0	0	26.88
281	2017	0.013853	0.994763	0.932726	1.0187	1.42396	1.2904	21.74	0.474206	0.007876	9	18	0.925364	1.44383	0.334239	2.7198	7	3.90027	0.5173	3.86005	1.38487	0	0	26.88
281	2018	0.002659	1.16061	0.809369	1.4155	1.53193	1.28398	21.85	0.42717	0.031895	10	19	0.92957	1.48264	0.33179	3.00208	7	3.94581	0.512699	3.90564	1.18675	0	0	26.88
281	2019	0.010861	1.17651	0.849627	1.1788	1.88696	1.3659	22.12	0.541897	0.020682	8	20	0.928563	1.55205	0.319942	3.23734	7	3.9949	0.514934	3.95493	1.37968	0	0	35.38
281	2020	0.000543	1.35329	0.839542	1.4747	3.2632	1.49053	22.3	0.511581	0.027654	9	21	0.923014	1.70433	0.317902	3.41219	7	4.03764	0.497449	3.99765	1.25461	0	0	41.98
281	2021	0.016356	1.17961	0.745206	1.8157	1.75253	1.32093	22.69	0.667141	0.016698	8	22	0.927352	1.68484	0.341813	3.72719	7	4.0739	0.513301	4.03397	1.37359	0	0	41.98
282	2016	0.094953	1.357	1.42262	1.8559	1.45128	1.52293	22.46	0.372869	0.02016	9	17	0.919427	1.42825	0.326083	2.30414	6	4.0777	0.49105	3.91092	1.60715	0	0	30.17
282	2017	0.047546	0.994763	0.932726	1.0187	1.42396	1.2904	22.59	0.449672	0.004727	9	18	0.925364	1.44383	0.334239	2.7198	6	4.11612	0.5173	3.94983	1.31163	0	0	30.17
282	2018	0.009073	1.16061	0.809369	1.4155	1.53193	1.28398	22.79	0.534569	0.0144	9	19	0.92957	1.48264	0.33179	3.00208	6	4.15101	0.512699	3.98657	0.96353	0	0	30.17
282	2019	0.01347	1.17651	0.849627	1.1788	1.88696	1.3659	22.82	0.535458	0.015964	9	20	0.928563	1.55205	0.319942	3.23734	6	4.18987	0.514934	4.01347	1.13403	0	0	30.17
282	2020	0.036094	1.35329	0.839542	1.4747	3.2632	1.49053	22.9	0.561765	0.009515	9	21	0.923014	1.70433	0.317902	3.41219	6	4.22674	0.497449	3.83772	1.03144	0	0	30.17
282	2021	0.090275	1.17961	0.745206	1.8157	1.75253	1.32093	23.14	0.448367	0.121379	9	22	0.927352	1.68484	0.341813	3.72719	6	4.25325	0.513301	3.87616	1.15433	0	0	30.17
283	2016	0.013494	1.357	1.42262	1.8559	1.45128	1.52293	23.73	0.731982	0.026489	9	17	0.919427	1.42825	0.326083	2.30414	6	3.79966	0.49105	3.82945	1.17619	0	1	63.78
283	2017	0.000708	0.994763	0.932726	1.0187	1.42396	1.2904	24.02	0.763459	0.043343	9	18	0.925364	1.44383	0.334239	2.7198	6	3.80302	0.5173	3.8593	1.19615	0	1	63.78
283	2018	0.013309	1.16061	0.809369	1.4155	1.53193	1.28398	23.82	0.688601	0.055006	9	19	0.92957	1.48264	0.33179	3.00208	6	3.86983	0.512699	3.7602	1.02753	0	1	63.78
283	2019	0.00388	1.17651	0.849627	1.1788	1.88696	1.3659	23.9	0.67232	0.066297	9	20	0.928563	1.55205	0.319942	3.23734	6	3.89911	0.514934	3.76305	1.30129	0	1	63.78
283	2020	0.020494	1.35329	0.839542	1.4747	3.2632	1.49053	24.34	0.745469	0.065252	9	21	0.923014	1.70433	0.317902	3.41219	6	3.87411	0.497449	3.83366	1.31424	0	1	63.78
283	2021	0.018255	1.17961	0.745206	1.8157	1.75253	1.32093	24.29	0.577893	0.047036	7	22	0.927352	1.68484	0.341813	3.72719	6	3.9216	0.513301	3.88196	1.13721	0	1	51
284	2016	0.053696	1.357	1.42262	1.8559	1.45128	1.52293	21.21	0.596556	0.08894	8	17	0.919427	1.42825	0.326083	2.30414	6	4.01899	0.49105	3.95706	3.63115	0	0	16.57
284	2017	0.012038	0.994763	0.932726	1.0187	1.42396	1.2904	21.22	0.533928	0.064594	9	18	0.925364	1.44383	0.334239	2.7198	6	4.05948	0.5173	3.99954	2.73375	0	0	16.57
284	2018	0.010085	1.16061	0.809369	1.4155	1.53193	1.28398	21.25	0.479735	0.10241	7	19	0.92957	1.48264	0.33179	3.00208	4	4.10253	0.512699	3.77856	1.95727	0	0	16.57
284	2019	0.015491	1.17651	0.849627	1.1788	1.88696	1.3659	21.29	0.454122	0.047089	7	20	0.928563	1.55205	0.319942	3.23734	4	4.14659	0.514934	3.81957	1.812	0	0	16.57
284	2020	0.034031	1.35329	0.839542	1.4747	3.2632	1.49053	21.41	0.310062	0.035515	7	21	0.923014	1.70433	0.317902	3.41219	5	4.19673	0.497449	3.86254	1.53821	0	0	25.24
284	2021	0.007996	1.17961	0.745206	1.8157	1.75253	1.32093	21.44	0.29191	0.051642	9	22	0.927352	1.68484	0.341813	3.72719	6	4.23958	0.513301	3.90638	1.54032	0	0	25.46
285	2016	0.092377	1.357	1.42262	1.8559	1.45128	1.52293	20.48	1.11347	-0.180546	7	17	0.919427	1.42825	0.326083	2.30414	6	3.9221	0.49105	3.72835	7.36757	0	0	25.45
285	2017	0.042893	0.994763	0.932726	1.0187	1.42396	1.2904	20.52	0.97151	0.036023	7	18	0.925364	1.44383	0.334239	2.7198	6	3.96871	0.5173	3.62385	3.93771	0	0	29.59
285	2018	0.009778	1.16061	0.809369	1.4155	1.53193	1.28398	19.77	1.64518	-0.707145	7	19	0.92957	1.48264	0.33179	3.00208	6	3.86484	0.512699	3.63859	4.59959	0	0	29.59
285	2019	0.079299	1.17651	0.849627	1.1788	1.88696	1.3659	19.66	0.895952	-0.176732	7	20	0.928563	1.55205	0.319942	3.23734	5	3.87816	0.514934	3.69934	4.59853	0	0	25.5687
285	2020	0.038909	1.35329	0.839542	1.4747	3.2632	1.49053	19.75	0.515202	0.090199	9	21	0.923014	1.70433	0.317902	3.41219	5	3.9384	0.497449	3.68187	3.93966	0	0	23.76
285	2021	0.029616	1.17961	0.745206	1.8157	1.75253	1.32093	19.8	0.51026	0.028438	9	22	0.927352	1.68484	0.341813	3.72719	6	3.99011	0.513301	3.75056	5.32555	0	0	23.76
286	2016	0.175596	1.357	1.42262	1.8559	1.45128	1.52293	20.89	0.368533	0.023466	9	17	0.919427	1.42825	0.326083	2.30414	5	3.74234	0.49105	3.74182	3.84503	0	0	16.73
286	2017	0.04774	0.994763	0.932726	1.0187	1.42396	1.2904	21.01	0.43133	0.033461	9	18	0.925364	1.44383	0.334239	2.7198	6	3.79636	0.5173	3.94564	3.16971	0	0	16.73
286	2018	0.017085	1.16061	0.809369	1.4155	1.53193	1.28398	20.85	0.434588	-0.099673	9	19	0.92957	1.48264	0.33179	3.00208	6	3.81674	0.512699	3.79663	2.35152	0	0	16.73
286	2019	0.00882	1.17651	0.849627	1.1788	1.88696	1.3659	20.9	0.464304	0.001516	7	20	0.928563	1.55205	0.319942	3.23734	6	3.86283	0.514934	3.8166	4.16713	0	0	16.73
286	2020	0.010237	1.35329	0.839542	1.4747	3.2632	1.49053	21.03	0.337826	0.212662	11	21	0.923014	1.70433	0.317902	3.41219	6	3.91943	0.497449	3.8631	3.49924	0	0	10.24
286	2021	0.058641	1.17961	0.745206	1.8157	1.75253	1.32093	20.92	0.259006	0.007993	10	22	0.927352	1.68484	0.341813	3.72719	6	3.94572	0.513301	3.91898	2.43158	0	0	10.24
287	2016	0.011833	1.357	1.42262	1.8559	1.45128	1.52293	22.81	0.680101	0.072445	9	16	0.919427	1.42825	0.326083	2.30414	6	4.0301	0.49105	3.80655	1.67925	0	0	21.07
287	2017	0.000242	0.994763	0.932726	1.0187	1.42396	1.2904	23.24	0.775891	0.015384	9	17	0.925364	1.44383	0.334239	2.7198	5	4.04632	0.5173	3.9378	1.25193	0	0	21.07
287	2018	0.010896	1.16061	0.809369	1.4155	1.53193	1.28398	23.23	0.778635	0.002986	8	18	0.92957	1.48264	0.33179	3.00208	6	4.08738	0.512699	3.7902	0.994066	0	0	21.07
287	2019	0.027953	1.17651	0.849627	1.1788	1.88696	1.3659	23.21	0.773103	0.00274	9	19	0.928563	1.55205	0.319942	3.23734	6	4.12843	0.514934	3.84728	1.10073	0	0	21.07
287	2020	0.021072	1.35329	0.839542	1.4747	3.2632	1.49053	23.07	0.735704	0.002243	8	20	0.923014	1.70433	0.317902	3.41219	6	4.1776	0.497449	3.88871	1.22929	0	0	21.07
287	2021	0.010313	1.17961	0.745206	1.8157	1.75253	1.32093	23.01	0.740854	-0.02223	8	21	0.927352	1.68484	0.341813	3.72719	6	4.221	0.513301	3.98118	1.08127	0	0	21.07
288	2016	0.004539	1.357	1.42262	1.8559	1.45128	1.52293	25.57	0.736019	0.003708	11	17	0.919427	1.42825	0.326083	2.30414	7	3.40209	0.49105	3.40183	1.00633	0	0	79.38
288	2017	0.01458	0.994763	0.932726	1.0187	1.42396	1.2904	25.62	0.727808	0.023162	10	18	0.925364	1.44383	0.334239	2.7198	6	3.4274	0.5173	3.42803	0.979573	0	0	79.38
288	2018	0.027233	1.16061	0.809369	1.4155	1.53193	1.28398	25.63	0.730785	0.024657	9	19	0.92957	1.48264	0.33179	3.00208	7	3.46543	0.512699	3.46525	0.930912	0	0	79.38
288	2019	0.012853	1.17651	0.849627	1.1788	1.88696	1.3659	25.67	0.719185	0.012408	9	20	0.928563	1.55205	0.319942	3.23734	6	3.4927	0.514934	3.49402	0.857792	0	0	64.38
288	2020	0.014458	1.35329	0.839542	1.4747	3.2632	1.49053	25.7	0.731025	0.016701	9	21	0.923014	1.70433	0.317902	3.41219	6	3.52675	0.497449	3.5255	0.877	0	0	64.3808
288	2021	0.017173	1.17961	0.745206	1.8157	1.75253	1.32093	25.72	0.665948	0.056562	9	22	0.927352	1.68484	0.341813	3.72719	8	3.56118	0.513301	3.55978	0.94658	0	0	50.45
289	2016	0.027027	1.357	1.42262	1.8559	1.45128	1.52293	24.07	0.685282	0.008013	10	16	0.919427	1.42825	0.326083	2.30414	8	3.75583	0.49105	3.67591	1.29966	0	0	36.86
289	2017	0.016145	0.994763	0.932726	1.0187	1.42396	1.2904	24.14	0.608614	0.029298	10	17	0.925364	1.44383	0.334239	2.7198	8	3.78515	0.5173	3.70556	1.23887	0	0	32.52
289	2018	0.05395	1.16061	0.809369	1.4155	1.53193	1.28398	24.26	0.586543	0.032787	10	18	0.92957	1.48264	0.33179	3.00208	8	3.80731	0.512699	3.72683	1.04326	0	0	32.52
289	2019	0.005524	1.17651	0.849627	1.1788	1.88696	1.3659	24.28	0.608441	0.031565	9	19	0.928563	1.55205	0.319942	3.23734	8	3.84318	0.514934	3.79197	1.10427	0	0	32.52
289	2020	0.012178	1.35329	0.839542	1.4747	3.2632	1.49053	24.35	0.615294	0.022924	11	20	0.923014	1.70433	0.317902	3.41219	8	3.87256	0.497449	3.81642	1.11425	0	0	32.52
289	2021	0.001984	1.17961	0.745206	1.8157	1.75253	1.32093	24.44	0.582178	0.074138	9	21	0.927352	1.68484	0.341813	3.72719	8	3.89706	0.513301	3.76359	1.37744	0	0	32.52
290	2016	0.014676	1.357	1.42262	1.8559	1.45128	1.52293	25.49	0.862251	0.003065	9	16	0.919427	1.42825	0.326083	2.30414	7	3.46438	0.49105	3.38347	1.1503	0	0	54.26
290	2017	0.026332	0.994763	0.932726	1.0187	1.42396	1.2904	25.89	0.905155	0.003072	12	17	0.925364	1.44383	0.334239	2.7198	8	3.39037	0.5173	3.30979	1.04093	0	0	54.26
290	2018	0.042454	1.16061	0.809369	1.4155	1.53193	1.28398	26.19	0.916869	0.009812	12	18	0.92957	1.48264	0.33179	3.00208	6	3.33687	0.512699	3.22489	1.00516	0	0	54.43
290	2019	0.012707	1.17651	0.849627	1.1788	1.88696	1.3659	26.4	0.90769	0.015909	11	19	0.928563	1.55205	0.319942	3.23734	7	3.30657	0.514934	3.19048	1.04395	0	0	53.75
290	2020	0.008522	1.35329	0.839542	1.4747	3.2632	1.49053	26.61	0.865379	0.021723	11	20	0.923014	1.70433	0.317902	3.41219	7	3.27147	0.497449	3.2555	0.959463	0	0	53.83
290	2021	0.014362	1.17961	0.745206	1.8157	1.75253	1.32093	26.63	0.883704	-0.008983	11	21	0.927352	1.68484	0.341813	3.72719	7	3.30273	0.513301	3.2232	0.927049	0	0	54.12
291	2016	0.040652	1.357	1.42262	1.8559	1.45128	1.52293	21.76	0.472265	0.010369	9	16	0.919427	1.42825	0.326083	2.30414	8	3.82117	0.49105	3.78115	2.32557	0	0	45.8
291	2017	0.060172	0.994763	0.932726	1.0187	1.42396	1.2904	21.44	0.456908	-0.185986	9	17	0.925364	1.44383	0.334239	2.7198	8	3.83935	0.5173	3.79954	2.30178	0	0	45.8
291	2018	0.040668	1.16061	0.809369	1.4155	1.53193	1.28398	21.32	0.373179	0.016723	9	18	0.92957	1.48264	0.33179	3.00208	8	3.86877	0.512699	3.82916	1.86744	0	0	45.8
291	2019	0.030478	1.17651	0.849627	1.1788	1.88696	1.3659	21.22	0.286755	0.025492	9	19	0.928563	1.55205	0.319942	3.23734	8	3.89969	0.514934	3.85957	2.16236	0	0	45.8
291	2020	0.018769	1.35329	0.839542	1.4747	3.2632	1.49053	21.14	0.199861	0.032364	9	20	0.923014	1.70433	0.317902	3.41219	8	3.9318	0.497449	3.89128	2.75052	0	0	45.8
291	2021	0.021473	1.17961	0.745206	1.8157	1.75253	1.32093	21.22	0.20575	0.053965	8	21	0.927352	1.68484	0.341813	3.72719	8	3.97988	0.513301	3.93957	3.35879	0	0	45.8
292	2016	0.054873	1.357	1.42262	1.8559	1.45128	1.52293	23.39	0.471388	0.10621	9	16	0.919427	1.42825	0.326083	2.30414	7	3.79417	0.49105	3.75455	2.69187	0	0	41.77
292	2017	0.003955	0.994763	0.932726	1.0187	1.42396	1.2904	23.5	0.449002	0.118109	9	17	0.925364	1.44383	0.334239	2.7198	7	3.825	0.5173	3.85799	3.4337	0	0	41.77
292	2018	0.093381	1.16061	0.809369	1.4155	1.53193	1.28398	23.68	0.457494	0.124636	9	18	0.92957	1.48264	0.33179	3.00208	7	3.84598	0.512699	3.78453	2.30848	0	0	41.77
292	2019	0.005883	1.17651	0.849627	1.1788	1.88696	1.3659	23.79	0.400548	0.136294	10	19	0.928563	1.55205	0.319942	3.23734	9	3.87315	0.514934	3.80588	2.38806	0	0	41.77
292	2020	0.004329	1.35329	0.839542	1.4747	3.2632	1.49053	23.91	0.372787	0.12023	10	20	0.923014	1.70433	0.317902	3.41219	8	3.89804	0.497449	3.83311	2.2931	0	0	41.77
292	2021	0.009389	1.17961	0.745206	1.8157	1.75253	1.32093	24.02	0.37246	0.086627	9	21	0.927352	1.68484	0.341813	3.72719	8	3.9232	0.513301	3.88305	2.97803	0	0	41.77
293	2016	0.03572	1.357	1.42262	1.8559	1.45128	1.52293	22.85	0.442019	0.03462	7	16	0.919427	1.42825	0.326083	2.30414	7	3.86864	0.49105	3.78867	1.24364	0	0	51.45
293	2017	0.019034	0.994763	0.932726	1.0187	1.42396	1.2904	23.06	0.502856	0.039881	7	17	0.925364	1.44383	0.334239	2.7198	7	3.89864	0.5173	3.81838	1.06303	0	0	51.45
293	2018	0.004629	1.16061	0.809369	1.4155	1.53193	1.28398	22.99	0.460663	0.010027	7	18	0.92957	1.48264	0.33179	3.00208	7	3.94208	0.512699	3.9052	0.902242	0	0	51.45
293	2019	0.00181	1.17651	0.849627	1.1788	1.88696	1.3659	22.93	0.41682	0.020825	7	19	0.928563	1.55205	0.319942	3.23734	7	3.98504	0.514934	3.94064	0.803919	0	0	51.45
293	2020	0.00619	1.35329	0.839542	1.4747	3.2632	1.49053	23.02	0.458349	0.009581	7	20	0.923014	1.70433	0.317902	3.41219	7	4.02058	0.497449	3.86223	0.853152	0	0	51.45
293	2021	0.007579	1.17961	0.745206	1.8157	1.75253	1.32093	23.28	0.577044	0.003855	7	21	0.927352	1.68484	0.341813	3.72719	7	4.0438	0.513301	3.96354	0.801609	0	0	51.45
294	2016	0.002681	1.357	1.42262	1.8559	1.45128	1.52293	22.94	0.602911	0.04322	9	16	0.919427	1.42825	0.326083	2.30414	7	3.98469	0.49105	3.90171	1.3317	0	0	37.39
294	2017	0.018701	0.994763	0.932726	1.0187	1.42396	1.2904	22.96	0.63537	-0.013011	9	17	0.925364	1.44383	0.334239	2.7198	6	4.02379	0.5173	3.90317	1.09258	0	0	37.39
294	2018	0.009578	1.16061	0.809369	1.4155	1.53193	1.28398	22.96	0.619246	0.023032	9	18	0.92957	1.48264	0.33179	3.00208	7	4.06376	0.512699	3.78473	1.03474	0	0	37.39
294	2019	0.005238	1.17651	0.849627	1.1788	1.88696	1.3659	23	0.546505	0.060682	8	19	0.928563	1.55205	0.319942	3.23734	7	4.10172	0.514934	3.82376	1.07542	0	0	37.39
294	2020	0.068319	1.35329	0.839542	1.4747	3.2632	1.49053	22.99	0.546645	0.036695	9	20	0.923014	1.70433	0.317902	3.41219	7	4.14202	0.497449	3.86376	1.00651	0	0	37.39
294	2021	0.007468	1.17961	0.745206	1.8157	1.75253	1.32093	23.87	0.591494	-0.00141	9	21	0.927352	1.68484	0.341813	3.72719	7	4.10265	0.513301	3.94223	1.17028	0	0	72.79
295	2016	0.094915	1.357	1.42262	1.8559	1.45128	1.52293	22.52	0.429389	0.040482	7	16	0.919427	1.42825	0.326083	2.30414	7	4.07718	0.49105	3.79718	1.68231	0	0	32.23
295	2017	0.013101	0.994763	0.932726	1.0187	1.42396	1.2904	23.91	0.414211	0.014607	7	17	0.925364	1.44383	0.334239	2.7198	7	4.01821	0.5173	3.73799	0.883861	0	0	32.14
295	2018	0.017994	1.16061	0.809369	1.4155	1.53193	1.28398	23.92	0.401826	0.055524	5	18	0.92957	1.48264	0.33179	3.00208	5	4.05663	0.512699	3.77668	1.04573	0	0	30.82
295	2019	0.026443	1.17651	0.849627	1.1788	1.88696	1.3659	23.94	0.36562	0.055988	7	19	0.928563	1.55205	0.319942	3.23734	6	4.09451	0.514934	3.82706	1.05464	0	0	32.18
295	2020	0.008337	1.35329	0.839542	1.4747	3.2632	1.49053	24.13	0.426413	0.047486	7	20	0.923014	1.70433	0.317902	3.41219	6	4.10734	0.497449	3.87591	1.17841	0	0	32.18
295	2021	0.002844	1.17961	0.745206	1.8157	1.75253	1.32093	24.07	0.39101	0.027119	7	21	0.927352	1.68484	0.341813	3.72719	6	4.15631	0.513301	3.81402	1.13704	0	0	32.02
296	2016	0.039874	1.357	1.42262	1.8559	1.45128	1.52293	22.55	0.761326	0.060959	9	16	0.919427	1.42825	0.326083	2.30414	8	3.87676	0.49105	3.79679	1.31232	0	0	25.19
296	2017	0.049674	0.994763	0.932726	1.0187	1.42396	1.2904	22.72	0.556514	0.064649	9	17	0.925364	1.44383	0.334239	2.7198	8	3.91319	0.5173	3.83314	1.93766	0	0	40.05
296	2018	0.075298	1.16061	0.809369	1.4155	1.53193	1.28398	22.8	0.507515	0.083651	8	18	0.92957	1.48264	0.33179	3.00208	8	3.95056	0.512699	3.87056	1.42397	0	0	40.05
296	2019	0.01669	1.17651	0.849627	1.1788	1.88696	1.3659	22.9	0.497832	0.061006	8	19	0.928563	1.55205	0.319942	3.23734	8	3.98664	0.514934	3.97148	1.33199	0	0	40.05
296	2020	0.051907	1.35329	0.839542	1.4747	3.2632	1.49053	23.07	0.57422	0.009407	8	20	0.923014	1.70433	0.317902	3.41219	8	4.01777	0.497449	3.90657	1.32462	0	0	40.05
296	2021	0.008999	1.17961	0.745206	1.8157	1.75253	1.32093	23.17	0.592543	0.024994	9	21	0.927352	1.68484	0.341813	3.72719	8	4.05163	0.513301	3.9378	1.37746	0	0	40.05
297	2016	0.026355	1.357	1.42262	1.8559	1.45128	1.52293	23.02	0.396827	0.009966	9	16	0.919427	1.42825	0.326083	2.30414	8	3.86089	0.49105	3.86171	1.41114	0	0	35.51
297	2017	0.035617	0.994763	0.932726	1.0187	1.42396	1.2904	23.03	0.419771	0.004769	9	17	0.925364	1.44383	0.334239	2.7198	8	3.90022	0.5173	3.97953	1.28671	0	0	35.51
297	2018	0.020926	1.16061	0.809369	1.4155	1.53193	1.28398	23	0.447671	-0.034021	9	18	0.92957	1.48264	0.33179	3.00208	8	3.94171	0.512699	3.78064	0.935331	0	0	35.51
297	2019	0.015012	1.17651	0.849627	1.1788	1.88696	1.3659	22.95	0.418859	0.021749	9	19	0.928563	1.55205	0.319942	3.23734	6	3.98424	0.514934	3.82009	1.15208	0	0	35.51
297	2020	0.034479	1.35329	0.839542	1.4747	3.2632	1.49053	22.95	0.392032	0.016735	9	20	0.923014	1.70433	0.317902	3.41219	8	4.02415	0.497449	3.90425	1.12026	0	0	35.51
297	2021	0.001293	1.17961	0.745206	1.8157	1.75253	1.32093	23.04	0.404743	0.025754	9	21	0.927352	1.68484	0.341813	3.72719	8	4.0596	0.513301	3.94425	1.48948	0	0	35.51
298	2016	0.006444	1.357	1.42262	1.8559	1.45128	1.52293	22.44	0.133647	0.067622	9	16	0.919427	1.42825	0.326083	2.30414	8	3.83781	0.49105	3.83693	2.67767	0	0	23.17
298	2017	0.001266	0.994763	0.932726	1.0187	1.42396	1.2904	22.54	0.173145	0.054475	9	17	0.925364	1.44383	0.334239	2.7198	8	3.87699	0.5173	3.91616	2.67468	0	0	23.17
298	2018	0.002707	1.16061	0.809369	1.4155	1.53193	1.28398	22.56	0.167134	0.047328	9	18	0.92957	1.48264	0.33179	3.00208	8	3.91661	0.512699	3.95422	1.40793	0	0	23.17
298	2019	0.008294	1.17651	0.849627	1.1788	1.88696	1.3659	22.59	0.167436	0.037906	9	19	0.928563	1.55205	0.319942	3.23734	8	3.95616	0.514934	3.79783	1.93803	0	0	23.17
298	2020	0.003094	1.35329	0.839542	1.4747	3.2632	1.49053	22.68	0.227596	0.022094	9	20	0.923014	1.70433	0.317902	3.41219	6	3.99417	0.497449	3.87665	1.64686	0	0	23.17
298	2021	0.011023	1.17961	0.745206	1.8157	1.75253	1.32093	22.95	0.360255	0.051488	9	21	0.927352	1.68484	0.341813	3.72719	5	4.02426	0.513301	3.98425	2.20531	0	0	23.17
299	2016	0.03379	1.357	1.42262	1.8559	1.45128	1.52293	22.31	0.497365	0.03216	7	16	0.919427	1.42825	0.326083	2.30414	7	4.27769	0.49105	3.95395	1.78785	0	0	26.01
299	2017	0.022138	0.994763	0.932726	1.0187	1.42396	1.2904	22.44	0.563213	0.021151	7	17	0.925364	1.44383	0.334239	2.7198	7	4.31782	0.5173	3.79772	1.60141	0	0	26.01
299	2018	0.018161	1.16061	0.809369	1.4155	1.53193	1.28398	22.49	0.5633	0.020706	5	18	0.92957	1.48264	0.33179	3.00208	7	4.3575	0.512699	3.83783	1.095	0	0	25.96
299	2019	0.027444	1.17651	0.849627	1.1788	1.88696	1.3659	22.14	0.370008	0.016647	7	19	0.928563	1.55205	0.319942	3.23734	7	4.39542	0.514934	3.87749	1.45626	0	0	26.04
299	2020	0.001485	1.35329	0.839542	1.4747	3.2632	1.49053	22.08	0.314626	0.025634	7	20	0.923014	1.70433	0.317902	3.41219	6	4.43405	0.497449	3.91537	1.46861	0	0	26.75
299	2021	0.014263	1.17961	0.745206	1.8157	1.75253	1.32093	22.1	0.292897	0.040619	7	21	0.927352	1.68484	0.341813	3.72719	6	4.4745	0.513301	3.99446	1.54855	0	0	26.65
300	2016	0.041105	1.357	1.42262	1.8559	1.45128	1.52293	22.31	0.044037	0.060238	9	16	0.919427	1.42825	0.326083	2.30414	7	3.83772	0.49105	3.8566	3.03038	0	0	18.73
300	2017	0.001542	0.994763	0.932726	1.0187	1.42396	1.2904	22.41	0.06728	0.08009	9	17	0.925364	1.44383	0.334239	2.7198	7	3.87793	0.5173	3.92354	2.41057	0	0	18.73
300	2018	0.023209	1.16061	0.809369	1.4155	1.53193	1.28398	23.09	0.120656	0.072114	9	18	0.92957	1.48264	0.33179	3.00208	7	3.89649	0.512699	3.94548	1.62722	0	0	15.74
300	2019	0.015314	1.17651	0.849627	1.1788	1.88696	1.3659	23.2	0.149301	0.080386	9	19	0.928563	1.55205	0.319942	3.23734	7	3.92951	0.514934	3.79772	1.88618	0	0	15.74
300	2020	0.015622	1.35329	0.839542	1.4747	3.2632	1.49053	23.28	0.142596	0.105845	9	20	0.923014	1.70433	0.317902	3.41219	7	3.96346	0.497449	3.83793	1.62138	0	0	15.74
300	2021	0.050751	1.17961	0.745206	1.8157	1.75253	1.32093	23.49	0.225598	0.089229	9	21	0.927352	1.68484	0.341813	3.72719	7	3.98532	0.513301	3.88942	1.66637	0	0	15.74
301	2016	3.7117	1.357	1.42262	1.8559	1.45128	1.52293	22.23	0.207553	0.006315	9	16	0.919427	1.42825	0.326083	2.30414	5	4.0769	0.49105	3.79692	1.97936	0	0	18.88
301	2017	0.214192	0.994763	0.932726	1.0187	1.42396	1.2904	22.32	0.175341	0.099592	9	17	0.925364	1.44383	0.334239	2.7198	5	4.1178	0.5173	3.83778	1.66194	0	0	18.88
301	2018	0.013159	1.16061	0.809369	1.4155	1.53193	1.28398	22.35	0.156804	0.026232	8	18	0.92957	1.48264	0.33179	3.00208	6	4.1579	0.512699	3.91616	1.21849	0	0	18.88
301	2019	0.101609	1.17651	0.849627	1.1788	1.88696	1.3659	22.59	0.288905	0.047726	7	19	0.928563	1.55205	0.319942	3.23734	6	4.1961	0.514934	3.95285	1.55286	0	0	16.41
301	2020	0.034058	1.35329	0.839542	1.4747	3.2632	1.49053	22.73	0.30625	0.072599	9	20	0.923014	1.70433	0.317902	3.41219	4	4.23282	0.497449	3.87791	1.44177	0	0	16.23
301	2021	0.013713	1.17961	0.745206	1.8157	1.75253	1.32093	22.77	0.295758	0.063693	9	21	0.927352	1.68484	0.341813	3.72719	4	4.2717	0.513301	3.99159	1.44307	0	0	16.37
302	2016	0.064031	1.357	1.42262	1.8559	1.45128	1.52293	22.93	0.564932	0.03123	6	16	0.919427	1.42825	0.326083	2.30414	8	3.86524	0.49105	3.7852	2.82314	0	0	40.9
302	2017	0.000172	0.994763	0.932726	1.0187	1.42396	1.2904	23.61	0.592783	0.023735	6	17	0.925364	1.44383	0.334239	2.7198	8	3.85377	0.5173	3.77346	2.02203	0	0	41.22
302	2018	0.011474	1.16061	0.809369	1.4155	1.53193	1.28398	23.97	0.636328	0.025444	6	18	0.92957	1.48264	0.33179	3.00208	8	3.85054	0.512699	3.76997	1.43636	0	0	38.72
302	2019	0.000115	1.17651	0.849627	1.1788	1.88696	1.3659	24.1	0.649489	0.032486	6	19	0.928563	1.55205	0.319942	3.23734	8	3.87085	0.514934	3.79153	1.96903	0	0	36.8
302	2020	0.011401	1.35329	0.839542	1.4747	3.2632	1.49053	24.37	0.613086	0.039375	6	20	0.923014	1.70433	0.317902	3.41219	8	3.86869	0.497449	3.78858	1.63221	0	0	36.12
302	2021	0.005841	1.17961	0.745206	1.8157	1.75253	1.32093	24.56	0.663142	0.04393	5	21	0.927352	1.68484	0.341813	3.72719	8	3.87526	0.513301	3.79459	1.78987	0	0	36.12
303	2016	0.006811	1.357	1.42262	1.8559	1.45128	1.52293	21.7	0.425738	-0.017529	15	16	0.919427	1.42825	0.326083	2.30414	6	3.85801	0.49105	3.86323	1.9609	0	0	16
303	2017	0.015043	0.994763	0.932726	1.0187	1.42396	1.2904	21.69	0.40242	0.014412	15	17	0.925364	1.44383	0.334239	2.7198	6	3.89712	0.5173	3.93777	1.53868	0	0	16
303	2018	0.008317	1.16061	0.809369	1.4155	1.53193	1.28398	21.8	0.449271	0.022639	15	18	0.92957	1.48264	0.33179	3.00208	6	3.94302	0.512699	3.77777	1.09363	0	0	16
303	2019	0.01177	1.17651	0.849627	1.1788	1.88696	1.3659	21.78	0.443426	0.008647	15	19	0.928563	1.55205	0.319942	3.23734	6	3.9821	0.514934	3.81717	1.11067	0	0	17.87
303	2020	0.017969	1.35329	0.839542	1.4747	3.2632	1.49053	21.7	0.492191	-0.111157	12	20	0.923014	1.70433	0.317902	3.41219	6	4.018	0.497449	3.90221	1.10398	0	0	18.36
303	2021	0.0032	1.17961	0.745206	1.8157	1.75253	1.32093	21.66	0.561756	-0.09156	15	21	0.927352	1.68484	0.341813	3.72719	7	4.05545	0.513301	3.97534	1.34078	0	0	18.36
304	2016	0.022097	1.357	1.42262	1.8559	1.45128	1.52293	24.71	0.640298	0.008369	9	16	0.919427	1.42825	0.326083	2.30414	8	3.60556	0.49105	3.59137	1.13507	0	0	54.4
304	2017	0.007655	0.994763	0.932726	1.0187	1.42396	1.2904	24.78	0.633695	0.031763	11	17	0.925364	1.44383	0.334239	2.7198	8	3.63111	0.5173	3.60603	1.18598	0	0	54.4
304	2018	0.004358	1.16061	0.809369	1.4155	1.53193	1.28398	24.9	0.640113	0.033034	11	18	0.92957	1.48264	0.33179	3.00208	6	3.64635	0.512699	3.66846	0.906038	0	0	54.4
304	2019	0.013968	1.17651	0.849627	1.1788	1.88696	1.3659	24.9	0.644769	0.031031	11	19	0.928563	1.55205	0.319942	3.23734	7	3.68617	0.514934	3.56557	0.941434	0	0	54.4
304	2020	0.033007	1.35329	0.839542	1.4747	3.2632	1.49053	24.98	0.692119	0.031184	11	20	0.923014	1.70433	0.317902	3.41219	8	3.70836	0.497449	3.64603	1.01933	0	0	54.4
304	2021	0.005419	1.17961	0.745206	1.8157	1.75253	1.32093	24.98	0.631337	0.065993	10	21	0.927352	1.68484	0.341813	3.72719	8	3.74871	0.513301	3.70846	1.1119	0	0	54.4
305	2016	0.165587	1.357	1.42262	1.8559	1.45128	1.52293	20.31	0.217935	0.050306	7	16	0.919427	1.42825	0.326083	2.30414	5	3.69312	0.49105	3.61277	6.22284	0	0	39.34
305	2017	0.048831	0.994763	0.932726	1.0187	1.42396	1.2904	20.37	0.20967	0.068739	7	17	0.925364	1.44383	0.334239	2.7198	6	3.74287	0.5173	3.66332	4.06248	0	0	39.34
305	2018	0.002531	1.16061	0.809369	1.4155	1.53193	1.28398	20.36	0.240101	-0.004159	7	18	0.92957	1.48264	0.33179	3.00208	6	3.78086	0.512699	3.70158	2.5614	0	0	39.34
305	2019	0.037123	1.17651	0.849627	1.1788	1.88696	1.3659	20.42	0.219844	0.060358	7	19	0.928563	1.55205	0.319942	3.23734	6	3.83248	0.514934	3.75188	3.09592	0	0	39.34
305	2020	0.040632	1.35329	0.839542	1.4747	3.2632	1.49053	20.36	0.167642	0.017461	7	20	0.923014	1.70433	0.317902	3.41219	5	3.8614	0.497449	3.78158	2.53404	0	0	39.34
305	2021	0.042363	1.17961	0.745206	1.8157	1.75253	1.32093	20.37	0.160389	0.018205	7	21	0.927352	1.68484	0.341813	3.72719	6	3.90407	0.513301	3.82332	2.71482	0	0	55.03
306	2016	0.08477	1.357	1.42262	1.8559	1.45128	1.52293	22.44	0.417369	0.042562	9	16	0.919427	1.42825	0.326083	2.30414	6	3.83781	0.49105	3.82786	2.91349	0	0	32.36
306	2017	0.01593	0.994763	0.932726	1.0187	1.42396	1.2904	22.87	0.379837	0.037379	9	17	0.925364	1.44383	0.334239	2.7198	6	3.86775	0.5173	3.90223	2.17265	0	0	28.68
306	2018	0.00717	1.16061	0.809369	1.4155	1.53193	1.28398	22.89	0.338571	0.030824	9	18	0.92957	1.48264	0.33179	3.00208	8	3.9068	0.512699	3.79783	1.70713	0	0	28.68
306	2019	0.013742	1.17651	0.849627	1.1788	1.88696	1.3659	22.99	0.34973	0.051551	9	19	0.928563	1.55205	0.319942	3.23734	8	3.94243	0.514934	3.86701	2.47187	0	0	25.67
306	2020	0.035298	1.35329	0.839542	1.4747	3.2632	1.49053	23.13	0.395984	0.048791	9	20	0.923014	1.70433	0.317902	3.41219	8	3.97423	0.497449	3.93411	2.50053	0	0	23.91
306	2021	0.012938	1.17961	0.745206	1.8157	1.75253	1.32093	23.35	0.464941	0.053879	9	21	0.927352	1.68484	0.341813	3.72719	8	3.99761	0.513301	3.95794	2.48187	0	0	19
307	2016	0.000754	1.357	1.42262	1.8559	1.45128	1.52293	22.29	0.137648	0.135887	8	16	0.919427	1.42825	0.326083	2.30414	7	3.83758	0.49105	3.79757	2.1396	0	0	42.33
307	2017	0.014544	0.994763	0.932726	1.0187	1.42396	1.2904	22.49	0.233379	0.121251	9	17	0.925364	1.44383	0.334239	2.7198	6	3.87745	0.5173	3.87796	1.78579	0	0	42.33
307	2018	0.038606	1.16061	0.809369	1.4155	1.53193	1.28398	22.38	0.178599	0.063376	9	18	0.92957	1.48264	0.33179	3.00208	6	3.91796	0.512699	3.99796	1.43613	0	0	42.33
307	2019	0.010319	1.17651	0.849627	1.1788	1.88696	1.3659	22.31	0.18614	0.038063	8	19	0.928563	1.55205	0.319942	3.23734	6	3.95774	0.514934	3.83749	1.45158	0	0	42.33
307	2020	0.011792	1.35329	0.839542	1.4747	3.2632	1.49053	22.35	0.225985	0.053189	9	20	0.923014	1.70433	0.317902	3.41219	4	3.9979	0.497449	3.91772	1.38997	0	0	39.02
307	2021	0.004582	1.17961	0.745206	1.8157	1.75253	1.32093	22.38	0.245995	0.050896	9	21	0.927352	1.68484	0.341813	3.72719	4	4.03796	0.513301	3.95791	1.73454	0	0	30.3
308	2016	1.74655	1.357	1.42262	1.8559	1.45128	1.52293	23.73	0.22986	0.007243	7	16	0.919427	1.42825	0.326083	2.30414	6	3.80061	0.49105	3.7202	1.04739	0	0	33.44
308	2017	0.153084	0.994763	0.932726	1.0187	1.42396	1.2904	23.77	0.235712	0.037383	7	17	0.925364	1.44383	0.334239	2.7198	7	3.83565	0.5173	3.8193	1.08185	0	0	33.44
308	2018	0.092868	1.16061	0.809369	1.4155	1.53193	1.28398	23.88	0.301867	0.036042	7	18	0.92957	1.48264	0.33179	3.00208	4	3.8625	0.512699	3.89668	0.983131	0	0	33.44
308	2019	0.014973	1.17651	0.849627	1.1788	1.88696	1.3659	23.9	0.320549	0.018211	7	19	0.928563	1.55205	0.319942	3.23734	5	3.89882	0.514934	3.75551	1.06156	0	0	29.9
308	2020	0.031758	1.35329	0.839542	1.4747	3.2632	1.49053	23.92	0.316033	0.014282	7	20	0.923014	1.70433	0.317902	3.41219	6	3.93689	0.497449	3.78189	0.949926	0	0	29.9
308	2021	0.001118	1.17961	0.745206	1.8157	1.75253	1.32093	23.92	0.244798	0.043177	6	21	0.927352	1.68484	0.341813	3.72719	6	3.97671	0.513301	3.85668	1.05563	0	0	29.9
309	2016	0.067444	1.357	1.42262	1.8559	1.45128	1.52293	22.08	0.582097	0.00501	9	16	0.919427	1.42825	0.326083	2.30414	8	3.87382	0.49105	3.79395	1.95362	0	0	53.21
309	2017	0.071824	0.994763	0.932726	1.0187	1.42396	1.2904	22.22	0.47875	0.004955	9	17	0.925364	1.44383	0.334239	2.7198	8	3.91674	0.5173	3.83678	1.23793	0	0	47.31
309	2018	0.016168	1.16061	0.809369	1.4155	1.53193	1.28398	22.07	0.498201	-0.103771	9	18	0.92957	1.48264	0.33179	3.00208	8	3.9536	0.512699	3.87369	1.03595	0	0	47.31
309	2019	0.034784	1.17651	0.849627	1.1788	1.88696	1.3659	22.06	0.460659	0.024029	9	19	0.928563	1.55205	0.319942	3.23734	9	3.99346	0.514934	3.91341	1.27867	0	0	47.31
309	2020	0.003899	1.35329	0.839542	1.4747	3.2632	1.49053	22.16	0.533679	-0.019592	9	20	0.923014	1.70433	0.317902	3.41219	8	4.03582	0.497449	3.95578	1.3348	0	0	47.31
309	2021	0.036318	1.17961	0.745206	1.8157	1.75253	1.32093	22.19	0.5197	0.027085	9	21	0.927352	1.68484	0.341813	3.72719	8	4.07634	0.513301	3.99632	1.91469	0	0	47.31
310	2016	0.257333	1.357	1.42262	1.8559	1.45128	1.52293	20.4	0.145721	0.028385	5	16	0.919427	1.42825	0.326083	2.30414	6	3.86822	0.49105	3.62848	7.84756	0	0	19.44
310	2017	0.009297	0.994763	0.932726	1.0187	1.42396	1.2904	20.21	0.117655	0.050428	5	17	0.925364	1.44383	0.334239	2.7198	6	3.87494	0.5173	3.63449	8.8981	0	0	19.44
310	2018	0.009084	1.16061	0.809369	1.4155	1.53193	1.28398	20.26	0.128245	0.024251	5	18	0.92957	1.48264	0.33179	3.00208	7	3.92284	0.512699	3.68374	4.73455	0	0	19.44
310	2019	0.003645	1.17651	0.849627	1.1788	1.88696	1.3659	20.33	0.300332	0.008273	6	19	0.928563	1.55205	0.319942	3.23734	7	3.97641	0.514934	3.73632	5.71652	0	0	19.44
310	2020	0.040598	1.35329	0.839542	1.4747	3.2632	1.49053	20.32	0.28237	0.009098	6	20	0.923014	1.70433	0.317902	3.41219	6	4.01466	0.497449	3.77455	4.77193	0	0	19.44
310	2021	0.010699	1.17961	0.745206	1.8157	1.75253	1.32093	20.39	0.326654	0.002815	6	21	0.927352	1.68484	0.341813	3.72719	5	4.06616	0.513301	3.82677	4.26939	0	0	19.44
311	2016	0.067371	1.357	1.42262	1.8559	1.45128	1.52293	22.56	0.597538	0.077483	5	16	0.919427	1.42825	0.326083	2.30414	8	3.83664	0.49105	3.82786	3.46277	0	0	32.92
311	2017	0.001279	0.994763	0.932726	1.0187	1.42396	1.2904	22.87	0.422121	0.079172	5	17	0.925364	1.44383	0.334239	2.7198	8	3.86775	0.5173	3.88728	2.41132	0	0	30.56
311	2018	0.046343	1.16061	0.809369	1.4155	1.53193	1.28398	23.13	0.505724	0.054789	5	18	0.92957	1.48264	0.33179	3.00208	9	3.89435	0.512699	3.79665	1.85439	0	0	29.58
311	2019	0.003902	1.17651	0.849627	1.1788	1.88696	1.3659	23.23	0.48451	0.059008	5	19	0.928563	1.55205	0.319942	3.23734	9	3.92736	0.514934	3.85411	1.80779	0	0	29.59
311	2020	0.037406	1.35329	0.839542	1.4747	3.2632	1.49053	23.19	0.454606	0.042624	5	20	0.923014	1.70433	0.317902	3.41219	9	3.97012	0.497449	3.93011	1.79005	0	0	29.4
311	2021	0.013388	1.17961	0.745206	1.8157	1.75253	1.32093	23.14	0.426081	0.066692	5	21	0.927352	1.68484	0.341813	3.72719	9	4.01317	0.513301	3.97347	2.08092	0	0	29.93
312	2016	0.018919	1.357	1.42262	1.8559	1.45128	1.52293	22.8	0.272909	0.063173	15	16	0.919427	1.42825	0.326083	2.30414	6	3.83072	0.49105	3.80276	2.76035	0	0	11.49
312	2017	0.074073	0.994763	0.932726	1.0187	1.42396	1.2904	23.29	0.504093	0.068773	16	17	0.925364	1.44383	0.334239	2.7198	6	3.84304	0.5173	3.95711	2.51316	0	0	9.49
312	2018	0.013406	1.16061	0.809369	1.4155	1.53193	1.28398	23.45	0.512614	0.058795	16	18	0.92957	1.48264	0.33179	3.00208	6	3.86877	0.512699	3.79056	1.57297	0	0	9.13
312	2019	0.001319	1.17651	0.849627	1.1788	1.88696	1.3659	23.46	0.557134	-0.011724	16	19	0.928563	1.55205	0.319942	3.23734	6	3.90856	0.514934	3.82921	1.59787	0	0	16.54
312	2020	0.012553	1.35329	0.839542	1.4747	3.2632	1.49053	23.35	0.546003	0.016778	16	20	0.923014	1.70433	0.317902	3.41219	5	3.95781	0.497449	3.86829	2.04514	0	0	16.54
312	2021	0.019298	1.17961	0.745206	1.8157	1.75253	1.32093	23.36	0.552607	0.012367	15	21	0.927352	1.68484	0.341813	3.72719	5	3.99689	0.513301	3.91794	2.45847	0	0	16.54
313	2016	0.091452	1.357	1.42262	1.8559	1.45128	1.52293	23.33	0.356441	0.089122	11	16	0.919427	1.42825	0.326083	2.30414	8	3.7996	0.49105	3.8124	2.1422	0	1	63.6
313	2017	4.2e-05	0.994763	0.932726	1.0187	1.42396	1.2904	23.51	0.374845	0.081904	11	17	0.925364	1.44383	0.334239	2.7198	8	3.82376	0.5173	3.87068	2.01837	0	1	63.6
313	2018	0.013951	1.16061	0.809369	1.4155	1.53193	1.28398	23.62	0.380558	0.081801	11	18	0.92957	1.48264	0.33179	3.00208	8	3.8529	0.512699	3.89799	1.72991	0	1	63.6
313	2019	0.016154	1.17651	0.849627	1.1788	1.88696	1.3659	23.72	0.359223	0.106403	11	19	0.928563	1.55205	0.319942	3.23734	8	3.88088	0.514934	3.75958	1.90135	0	1	63.6
313	2020	0.045617	1.35329	0.839542	1.4747	3.2632	1.49053	23.81	0.361247	0.07349	11	20	0.923014	1.70433	0.317902	3.41219	8	3.91009	0.497449	3.78356	1.47021	0	1	63.6
313	2021	0.015424	1.17961	0.745206	1.8157	1.75253	1.32093	23.91	0.353599	0.085603	10	21	0.927352	1.68484	0.341813	3.72719	8	3.93746	0.513301	3.84136	1.73209	0	1	63.6
314	2016	0.019027	1.357	1.42262	1.8559	1.45128	1.52293	22.56	0.360017	0.056479	9	19	0.919427	1.42825	0.326083	2.30414	6	4.23658	0.49105	3.98945	1.83155	0	0	20.1
314	2017	0.013243	0.994763	0.932726	1.0187	1.42396	1.2904	22.66	0.39629	0.048576	9	20	0.925364	1.44383	0.334239	2.7198	6	4.27473	0.5173	4.02867	1.34309	0	0	20.1
314	2018	0.061813	1.16061	0.809369	1.4155	1.53193	1.28398	22.83	0.448858	0.050296	9	21	0.92957	1.48264	0.33179	3.00208	6	4.30927	0.512699	4.06171	1.04134	0	0	20.1
314	2019	0.02051	1.17651	0.849627	1.1788	1.88696	1.3659	22.85	0.438047	0.055158	9	22	0.928563	1.55205	0.319942	3.23734	6	4.34857	0.514934	3.91665	1.17941	0	0	20.1
314	2020	0.00041	1.35329	0.839542	1.4747	3.2632	1.49053	23	0.486754	0.065176	9	23	0.923014	1.70433	0.317902	3.41219	6	4.38189	0.497449	3.95471	1.30388	0	0	20.1
314	2021	0.009288	1.17961	0.745206	1.8157	1.75253	1.32093	23.01	0.496451	0.052932	9	24	0.927352	1.68484	0.341813	3.72719	6	4.42122	0.513301	4.10118	1.2632	0	0	20.1
315	2016	0.004408	1.357	1.42262	1.8559	1.45128	1.52293	23.39	0.658767	0.033567	6	18	0.919427	1.42825	0.326083	2.30414	6	3.87432	0.49105	3.83455	1.19502	0	0	60.52
315	2017	0.001182	0.994763	0.932726	1.0187	1.42396	1.2904	23.76	0.648876	0.001252	7	19	0.925364	1.44383	0.334239	2.7198	6	3.87636	0.5173	3.87431	0.960834	0	1	64.2
315	2018	0.006986	1.16061	0.809369	1.4155	1.53193	1.28398	23.78	0.696553	-0.040932	7	20	0.92957	1.48264	0.33179	3.00208	6	3.91402	0.512699	3.92136	0.887889	0	1	64.2
315	2019	0.002024	1.17651	0.849627	1.1788	1.88696	1.3659	23.72	0.673982	0.004078	7	21	0.928563	1.55205	0.319942	3.23734	6	3.96159	0.514934	3.8367	0.902245	0	1	64.2
315	2020	0.026831	1.35329	0.839542	1.4747	3.2632	1.49053	23.83	0.692887	0.015656	7	22	0.923014	1.70433	0.317902	3.41219	6	3.9881	0.497449	3.94821	1.18827	0	1	64.2
315	2021	0.027351	1.17961	0.745206	1.8157	1.75253	1.32093	24.08	0.80633	-0.080017	7	23	0.927352	1.68484	0.341813	3.72719	7	3.99417	0.513301	3.95446	1.12134	0	1	69.62
316	2016	0.066966	1.357	1.42262	1.8559	1.45128	1.52293	23.16	0.290971	0.107392	11	12	0.919427	1.42825	0.326083	2.30414	7	3.8123	0.49105	3.61215	2.14456	0	0	56.36
316	2017	0.006447	0.994763	0.932726	1.0187	1.42396	1.2904	23.62	0.230256	0.094254	11	13	0.925364	1.44383	0.334239	2.7198	8	3.81201	0.5173	3.63068	2.59253	0	0	48.55
316	2018	0.175526	1.16061	0.809369	1.4155	1.53193	1.28398	23.81	0.260766	0.141256	11	14	0.92957	1.48264	0.33179	3.00208	8	3.83051	0.512699	3.63591	1.72184	0	0	48.55
316	2019	0.080044	1.17651	0.849627	1.1788	1.88696	1.3659	24.07	0.407028	0.076366	11	15	0.928563	1.55205	0.319942	3.23734	6	3.83544	0.514934	3.66405	2.14586	0	0	48.55
316	2020	0.05676	1.35329	0.839542	1.4747	3.2632	1.49053	24.15	0.371983	0.115779	11	16	0.923014	1.70433	0.317902	3.41219	7	3.86345	0.497449	3.68522	2.69199	0	0	48.55
316	2021	0.02147	1.17961	0.745206	1.8157	1.75253	1.32093	24.27	0.36978	0.125111	11	17	0.927352	1.68484	0.341813	3.72719	8	3.88525	0.513301	3.6124	2.6629	0	0	48.55
317	2016	0.063897	1.357	1.42262	1.8559	1.45128	1.52293	23.27	0.696378	0.064637	9	12	0.919427	1.42825	0.326083	2.30414	6	3.72446	0.49105	3.69963	1.93535	0	0	40.72
317	2017	0.009325	0.994763	0.932726	1.0187	1.42396	1.2904	23.39	0.592398	0.070664	9	13	0.925364	1.44383	0.334239	2.7198	6	3.75488	0.5173	3.73346	1.66481	0	0	38.4
317	2018	0.011728	1.16061	0.809369	1.4155	1.53193	1.28398	23.37	0.565537	0.043272	9	14	0.92957	1.48264	0.33179	3.00208	6	3.79606	0.512699	3.6043	1.09133	0	0	36.5
317	2019	0.025709	1.17651	0.849627	1.1788	1.88696	1.3659	23.55	0.564208	0.03749	9	15	0.928563	1.55205	0.319942	3.23734	6	3.82012	0.514934	3.63455	1.20183	0	0	36.5
317	2020	0.050194	1.35329	0.839542	1.4747	3.2632	1.49053	23.61	0.580438	0.045808	9	16	0.923014	1.70433	0.317902	3.41219	4	3.85363	0.497449	3.67626	1.01445	0	0	19.09
317	2021	0.060028	1.17961	0.745206	1.8157	1.75253	1.32093	23.61	0.439	0.047878	8	17	0.927352	1.68484	0.341813	3.72719	4	3.89381	0.513301	3.77346	1.49627	0	0	11.54
318	2016	0.004624	1.357	1.42262	1.8559	1.45128	1.52293	21.71	0.155509	0.117215	11	12	0.919427	1.42825	0.326083	2.30414	8	3.77818	0.49105	3.61835	2.23897	0	0	29.47
318	2017	0.049006	0.994763	0.932726	1.0187	1.42396	1.2904	21.83	0.178572	0.134804	11	13	0.925364	1.44383	0.334239	2.7198	8	3.82483	0.5173	3.6647	2.12036	0	0	29.47
318	2018	0.019998	1.16061	0.809369	1.4155	1.53193	1.28398	21.88	0.223818	0.103031	11	14	0.92957	1.48264	0.33179	3.00208	8	3.86689	0.512699	3.75054	1.74526	0	0	30.27
318	2019	0.048948	1.17651	0.849627	1.1788	1.88696	1.3659	21.97	0.270035	0.081528	9	15	0.928563	1.55205	0.319942	3.23734	8	3.9105	0.514934	3.83493	1.51616	0	0	30.69
318	2020	0.084581	1.35329	0.839542	1.4747	3.2632	1.49053	21.95	0.238662	0.116126	9	16	0.923014	1.70433	0.317902	3.41219	7	3.94973	0.497449	3.70698	1.66142	0	0	29.98
318	2021	0.072566	1.17961	0.745206	1.8157	1.75253	1.32093	22.12	0.323452	0.110268	9	17	0.927352	1.68484	0.341813	3.72719	8	3.99492	0.513301	3.78981	2.50303	0	0	29.16
319	2016	0.017834	1.357	1.42262	1.8559	1.45128	1.52293	23.91	0.558185	0.025247	12	12	0.919427	1.42825	0.326083	2.30414	5	3.65789	0.49105	3.64445	1.21033	0	0	12.29
319	2017	0.004104	0.994763	0.932726	1.0187	1.42396	1.2904	24.09	0.542914	0.020408	12	13	0.925364	1.44383	0.334239	2.7198	6	3.67246	0.5173	3.67736	1.01122	0	0	18.21
319	2018	0.004421	1.16061	0.809369	1.4155	1.53193	1.28398	24	0.519833	0.030989	9	14	0.92957	1.48264	0.33179	3.00208	6	3.72552	0.512699	3.53799	0.884706	0	0	14.27
319	2019	0.012003	1.17651	0.849627	1.1788	1.88696	1.3659	24.01	0.502796	0.034986	9	15	0.928563	1.55205	0.319942	3.23734	6	3.76507	0.514934	3.553	0.881228	0	0	18.71
319	2020	0.003954	1.35329	0.839542	1.4747	3.2632	1.49053	24.06	0.499163	0.031708	8	16	0.923014	1.70433	0.317902	3.41219	6	3.79685	0.497449	3.60584	0.896879	0	0	18.71
319	2021	0.006067	1.17961	0.745206	1.8157	1.75253	1.32093	24.13	0.473322	0.030786	6	17	0.927352	1.68484	0.341813	3.72719	6	3.82767	0.513301	3.70706	0.95387	0	0	18.71
320	2016	0.022569	1.357	1.42262	1.8559	1.45128	1.52293	21.21	0.419551	0.035499	9	12	0.919427	1.42825	0.326083	2.30414	8	3.73807	0.49105	3.57856	3.49902	0	0	30.16
320	2017	0.004239	0.994763	0.932726	1.0187	1.42396	1.2904	21.3	0.42375	0.052819	9	13	0.925364	1.44383	0.334239	2.7198	7	3.78742	0.5173	3.62731	2.25741	0	0	30.16
320	2018	0.012761	1.16061	0.809369	1.4155	1.53193	1.28398	21.38	0.46119	0.003478	9	14	0.92957	1.48264	0.33179	3.00208	8	3.83426	0.512699	3.6745	1.77251	0	0	31.16
320	2019	0.01273	1.17651	0.849627	1.1788	1.88696	1.3659	21.26	0.465939	-0.071316	9	15	0.928563	1.55205	0.319942	3.23734	8	3.8639	0.514934	3.70351	1.70097	0	0	31.16
320	2020	0.013279	1.35329	0.839542	1.4747	3.2632	1.49053	21.45	0.533717	0.019476	8	16	0.923014	1.70433	0.317902	3.41219	7	3.92045	0.497449	3.76035	1.7469	0	0	31.16
320	2021	0.013068	1.17961	0.745206	1.8157	1.75253	1.32093	21.64	0.572265	0.041191	9	17	0.927352	1.68484	0.341813	3.72719	6	3.97435	0.513301	3.81408	5.44309	0	0	31.16
321	2016	0.080555	1.357	1.42262	1.8559	1.45128	1.52293	22.26	0.046243	0.165868	7	12	0.919427	1.42825	0.326083	2.30414	8	4.11729	0.49105	3.67796	6.35164	0	0	17.84
321	2017	0.046069	0.994763	0.932726	1.0187	1.42396	1.2904	22.38	0.072278	0.153985	7	13	0.925364	1.44383	0.334239	2.7198	8	4.15796	0.5173	3.63728	4.33308	0	0	17.94
321	2018	0.005842	1.16061	0.809369	1.4155	1.53193	1.28398	22.59	0.11096	0.186282	7	14	0.92957	1.48264	0.33179	3.00208	8	4.19609	0.512699	3.71616	4.287	0	0	17.96
321	2019	0.018965	1.17651	0.849627	1.1788	1.88696	1.3659	22.75	0.092211	0.181833	7	15	0.928563	1.55205	0.319942	3.23734	8	4.23226	0.514934	3.75224	5.80029	0	0	17.86
321	2020	0.000254	1.35329	0.839542	1.4747	3.2632	1.49053	23.03	0.193076	0.183707	7	16	0.923014	1.70433	0.317902	3.41219	8	4.2601	0.497449	3.78009	6.90031	0	0	17.85
321	2021	0.004429	1.17961	0.745206	1.8157	1.75253	1.32093	23.17	0.214366	0.126037	7	17	0.927352	1.68484	0.341813	3.72719	8	4.29156	0.513301	3.81148	4.2893	0	0	17.9
322	2016	0.034191	1.357	1.42262	1.8559	1.45128	1.52293	23.06	0.464944	0.072749	9	12	0.919427	1.42825	0.326083	2.30414	8	3.73826	0.49105	3.61838	2.66408	0	0	17.64
322	2017	0.029948	0.994763	0.932726	1.0187	1.42396	1.2904	23.37	0.483533	0.121305	9	13	0.925364	1.44383	0.334239	2.7198	8	3.75629	0.5173	3.63626	3.99737	0	0	15.46
322	2018	0.006726	1.16061	0.809369	1.4155	1.53193	1.28398	23.66	0.546257	0.09106	8	14	0.92957	1.48264	0.33179	3.00208	8	3.76756	0.512699	3.64809	2.16943	0	0	16.62
322	2019	0.016238	1.17651	0.849627	1.1788	1.88696	1.3659	23.61	0.492654	0.034414	7	15	0.928563	1.55205	0.319942	3.23734	8	3.8137	0.514934	3.72164	2.74838	0	0	15.19
322	2020	0.013774	1.35329	0.839542	1.4747	3.2632	1.49053	23.78	0.526873	0.046544	7	16	0.923014	1.70433	0.317902	3.41219	7	3.83382	0.497449	3.69346	2.54992	0	0	15.22
322	2021	0.005158	1.17961	0.745206	1.8157	1.75253	1.32093	24.03	0.556431	0.076531	11	17	0.927352	1.68484	0.341813	3.72719	8	3.84224	0.513301	3.71431	2.56174	0	0	17.01
323	2016	0.010799	1.357	1.42262	1.8559	1.45128	1.52293	22.3	0.550989	0.020554	9	12	0.919427	1.42825	0.326083	2.30414	7	3.79761	0.49105	3.63765	1.47648	0	0	16.84
323	2017	0.022641	0.994763	0.932726	1.0187	1.42396	1.2904	22.4	0.58271	0.017577	9	13	0.925364	1.44383	0.334239	2.7198	7	3.83796	0.5173	3.75749	1.5747	0	0	16.84
323	2018	0.021041	1.16061	0.809369	1.4155	1.53193	1.28398	22.52	0.585447	0.023339	8	14	0.92957	1.48264	0.33179	3.00208	5	3.87716	0.512699	3.67795	1.03888	0	0	16.84
323	2019	0.009819	1.17651	0.849627	1.1788	1.88696	1.3659	22.49	0.642903	0.010032	9	15	0.928563	1.55205	0.319942	3.23734	3	3.91746	0.514934	3.71718	1.10595	0	0	16.84
323	2020	0.027718	1.35329	0.839542	1.4747	3.2632	1.49053	22.5	0.648151	0.014617	9	16	0.923014	1.70433	0.317902	3.41219	4	3.95737	0.497449	3.79739	1.28158	0	0	16.84
323	2021	0.014533	1.17961	0.745206	1.8157	1.75253	1.32093	22.55	0.646744	0.022451	9	17	0.927352	1.68484	0.341813	3.72719	5	3.99677	0.513301	3.83679	2.0917	0	0	16.45
324	2016	0.143587	1.357	1.42262	1.8559	1.45128	1.52293	23.56	0.311301	0.044621	9	12	0.919427	1.42825	0.326083	2.30414	6	3.69832	0.49105	3.57862	1.36631	0	0	60.56
324	2017	0.118377	0.994763	0.932726	1.0187	1.42396	1.2904	23.9	0.480685	0.022413	9	13	0.925364	1.44383	0.334239	2.7198	6	3.6987	0.5173	3.58856	1.21159	0	0	60.56
324	2018	0.076618	1.16061	0.809369	1.4155	1.53193	1.28398	24.12	0.549848	0.030031	9	14	0.92957	1.48264	0.33179	3.00208	6	3.70824	0.512699	3.62556	1.25143	0	0	61.84
324	2019	0.019345	1.17651	0.849627	1.1788	1.88696	1.3659	24.14	0.46239	0.053735	9	15	0.928563	1.55205	0.319942	3.23734	6	3.74549	0.514934	3.64522	1.20354	0	0	61.84
324	2020	0.006088	1.35329	0.839542	1.4747	3.2632	1.49053	24.27	0.53419	0.045683	9	16	0.923014	1.70433	0.317902	3.41219	6	3.76539	0.497449	3.65818	0.984191	0	0	60.92
324	2021	0.035576	1.17961	0.745206	1.8157	1.75253	1.32093	24.43	0.560677	0.055813	9	17	0.927352	1.68484	0.341813	3.72719	6	3.77745	0.513301	3.5793	1.20618	0	0	57.94
325	2016	0.008549	1.357	1.42262	1.8559	1.45128	1.52293	23.19	0.615795	0.006822	9	12	0.919427	1.42825	0.326083	2.30414	6	3.73014	0.49105	3.61011	1.32682	0	0	29.48
325	2017	0.005411	0.994763	0.932726	1.0187	1.42396	1.2904	23.35	0.679482	0.005906	9	13	0.925364	1.44383	0.334239	2.7198	6	3.75769	0.5173	3.63794	1.19345	0	0	29.48
325	2018	0.040908	1.16061	0.809369	1.4155	1.53193	1.28398	23.05	0.793523	-0.224468	9	14	0.92957	1.48264	0.33179	3.00208	6	3.81876	0.512699	3.69896	1.15675	0	0	29.48
325	2019	0.029298	1.17651	0.849627	1.1788	1.88696	1.3659	22.89	0.745979	0.002639	9	15	0.928563	1.55205	0.319942	3.23734	5	3.86716	0.514934	3.74701	1.25647	0	0	29.48
325	2020	0.016324	1.35329	0.839542	1.4747	3.2632	1.49053	22.86	0.849927	-0.121534	9	16	0.923014	1.70433	0.317902	3.41219	4	3.90812	0.497449	3.78827	1.2757	0	0	29.48
325	2021	0.001922	1.17961	0.745206	1.8157	1.75253	1.32093	22.83	0.802016	0.047865	9	17	0.927352	1.68484	0.341813	3.72719	5	3.94927	0.513301	3.82945	2.32157	0	0	29.48
326	2016	0.04361	1.357	1.42262	1.8559	1.45128	1.52293	21.28	0.276121	0.010292	7	12	0.919427	1.42825	0.326083	2.30414	6	3.82563	0.49105	3.81144	3.6671	0	0	17.59
326	2017	0.059099	0.994763	0.932726	1.0187	1.42396	1.2904	21.3	0.269959	0.023478	9	13	0.925364	1.44383	0.334239	2.7198	6	3.86716	0.5173	3.58543	2.9746	0	0	17.59
326	2018	0.047262	1.16061	0.809369	1.4155	1.53193	1.28398	21.35	0.282503	0.020725	10	14	0.92957	1.48264	0.33179	3.00208	6	3.91145	0.512699	3.62731	1.26631	0	0	17.59
326	2019	0.029768	1.17651	0.849627	1.1788	1.88696	1.3659	21.33	0.238061	0.037387	8	15	0.928563	1.55205	0.319942	3.23734	6	3.95043	0.514934	3.67187	1.68126	0	0	17.59
326	2020	0.007113	1.35329	0.839542	1.4747	3.2632	1.49053	21.53	0.2994	0.07523	8	16	0.923014	1.70433	0.317902	3.41219	4	4.00642	0.497449	3.71007	1.42051	0	0	17.59
326	2021	0.035215	1.17961	0.745206	1.8157	1.75253	1.32093	21.6	0.255195	0.061996	9	17	0.927352	1.68484	0.341813	3.72719	5	4.05178	0.513301	3.7665	1.4064	0	0	17.59
327	2016	0.015848	1.357	1.42262	1.8559	1.45128	1.52293	23.72	0.56543	0.028695	9	12	0.919427	1.42825	0.326083	2.30414	8	3.72108	0.49105	3.56136	1.89455	0	0	37.59
327	2017	0.040104	0.994763	0.932726	1.0187	1.42396	1.2904	23.82	0.524978	0.026367	9	13	0.925364	1.44383	0.334239	2.7198	6	3.74889	0.5173	3.58945	1.60346	0	0	37.59
327	2018	0.021685	1.16061	0.809369	1.4155	1.53193	1.28398	24.01	0.557782	0.03402	9	14	0.92957	1.48264	0.33179	3.00208	7	3.76489	0.512699	3.60445	1.38194	0	0	37.59
327	2019	0.02488	1.17651	0.849627	1.1788	1.88696	1.3659	24.07	0.553874	0.03725	9	15	0.928563	1.55205	0.319942	3.23734	7	3.79578	0.514934	3.63591	1.4346	0	0	37.59
327	2020	0.004724	1.35329	0.839542	1.4747	3.2632	1.49053	24.13	0.470862	0.037863	9	16	0.923014	1.70433	0.317902	3.41219	7	3.82666	0.497449	3.66706	1.94142	0	0	35.87
327	2021	0.019256	1.17961	0.745206	1.8157	1.75253	1.32093	24.28	0.506056	0.038697	9	17	0.927352	1.68484	0.341813	3.72719	7	3.84431	0.513301	3.68359	2.53008	0	0	35.87
328	2016	0.054779	1.357	1.42262	1.8559	1.45128	1.52293	21.55	0.228892	0.091143	14	12	0.919427	1.42825	0.326083	2.30414	6	4.08768	0.49105	3.60796	2.08943	0	0	30.61
328	2017	0.033046	0.994763	0.932726	1.0187	1.42396	1.2904	21.6	0.25191	0.087988	14	13	0.925364	1.44383	0.334239	2.7198	6	4.13139	0.5173	3.8247	1.8948	0	0	31.7
328	2018	0.003032	1.16061	0.809369	1.4155	1.53193	1.28398	21.65	0.261647	0.090893	14	14	0.92957	1.48264	0.33179	3.00208	8	4.17498	0.512699	3.65144	1.54441	0	0	31.7
328	2019	0.002136	1.17651	0.849627	1.1788	1.88696	1.3659	21.66	0.255583	0.107774	14	15	0.928563	1.55205	0.319942	3.23734	7	4.2152	0.514934	3.69471	2.17197	0	0	31.7
328	2020	0.032951	1.35329	0.839542	1.4747	3.2632	1.49053	21.81	0.312442	0.104556	14	16	0.923014	1.70433	0.317902	3.41219	6	4.26356	0.497449	3.73534	1.99412	0	0	31.06
328	2021	0.016199	1.17961	0.745206	1.8157	1.75253	1.32093	21.83	0.278495	0.106697	14	17	0.927352	1.68484	0.341813	3.72719	7	4.30447	0.513301	3.78373	1.72962	0	0	31.06
329	2016	0.013327	1.357	1.42262	1.8559	1.45128	1.52293	22.7	0.749816	0.012193	9	12	0.919427	1.42825	0.326083	2.30414	7	3.79381	0.49105	3.6337	1.66035	0	0	53.57
329	2017	0.035643	0.994763	0.932726	1.0187	1.42396	1.2904	22.69	0.651444	0.127891	7	13	0.925364	1.44383	0.334239	2.7198	7	3.83407	0.5173	3.71343	1.70712	0	0	53.57
329	2018	0.009883	1.16061	0.809369	1.4155	1.53193	1.28398	22.71	0.632957	0.109517	7	14	0.92957	1.48264	0.33179	3.00208	7	3.87333	0.512699	3.67397	1.53523	0	0	53.57
329	2019	0.006713	1.17651	0.849627	1.1788	1.88696	1.3659	22.89	0.636905	0.101206	6	15	0.928563	1.55205	0.319942	3.23734	7	3.90711	0.514934	3.74701	1.35252	0	0	53.57
329	2020	0.005874	1.35329	0.839542	1.4747	3.2632	1.49053	22.77	0.47793	0.107491	6	16	0.923014	1.70433	0.317902	3.41219	7	3.95153	0.497449	3.79159	1.16064	0	0	53.57
329	2021	0.008749	1.17961	0.745206	1.8157	1.75253	1.32093	22.66	0.324115	0.102249	6	17	0.927352	1.68484	0.341813	3.72719	7	3.99477	0.513301	3.83471	0.988079	0	0	53.57
330	2016	0.066747	1.357	1.42262	1.8559	1.45128	1.52293	21.19	0.421909	0.054846	11	12	0.919427	1.42825	0.326083	2.30414	6	3.81622	0.49105	3.57653	3.82357	0	0	29.13
330	2017	0.027837	0.994763	0.932726	1.0187	1.42396	1.2904	21.16	0.390939	0.024135	11	13	0.925364	1.44383	0.334239	2.7198	6	3.85367	0.5173	3.6134	2.32936	0	0	29.13
330	2018	0.016459	1.16061	0.809369	1.4155	1.53193	1.28398	21.22	0.407588	0.023566	11	14	0.92957	1.48264	0.33179	3.00208	6	3.89989	0.512699	3.65957	2.3587	0	0	29.13
330	2019	0.033591	1.17651	0.849627	1.1788	1.88696	1.3659	21.46	0.332927	0.018896	9	15	0.928563	1.55205	0.319942	3.23734	7	3.96148	0.514934	3.72115	3.49768	0	0	29.38
330	2020	0.027857	1.35329	0.839542	1.4747	3.2632	1.49053	21.46	0.318641	0.017649	9	16	0.923014	1.70433	0.317902	3.41219	7	4.00084	0.497449	3.76115	2.27552	0	0	29.38
330	2021	0.00132	1.17961	0.745206	1.8157	1.75253	1.32093	21.55	0.366409	0.019776	9	17	0.927352	1.68484	0.341813	3.72719	7	4.04796	0.513301	3.80796	3.32341	0	0	29.38
331	2016	0.109723	1.357	1.42262	1.8559	1.45128	1.52293	22.67	0.441462	0.097859	9	12	0.919427	1.42825	0.326083	2.30414	6	3.79455	0.49105	3.63447	1.94131	0	0	47.35
331	2017	0.057643	0.994763	0.932726	1.0187	1.42396	1.2904	22.89	0.226451	0.144354	9	13	0.925364	1.44383	0.334239	2.7198	6	3.82682	0.5173	3.66701	2.28785	0	0	43.18
331	2018	0.038887	1.16061	0.809369	1.4155	1.53193	1.28398	23	0.29537	0.070965	9	14	0.92957	1.48264	0.33179	3.00208	6	3.86155	0.512699	3.7708	1.41504	0	0	43.18
331	2019	0.104807	1.17651	0.849627	1.1788	1.88696	1.3659	23.13	0.293164	0.078902	8	15	0.928563	1.55205	0.319942	3.23734	7	3.8943	0.514934	3.808	1.72667	0	0	42.14
331	2020	0.039079	1.35329	0.839542	1.4747	3.2632	1.49053	23.18	0.249803	0.080036	8	16	0.923014	1.70433	0.317902	3.41219	6	3.93097	0.497449	3.70171	1.83958	0	0	40.22
331	2021	0.016482	1.17961	0.745206	1.8157	1.75253	1.32093	23.22	0.278712	0.019911	8	17	0.927352	1.68484	0.341813	3.72719	6	3.96787	0.513301	3.73411	1.73444	0	0	40.23
332	2016	0.057597	1.357	1.42262	1.8559	1.45128	1.52293	21.91	0.262634	0.061745	9	12	0.919427	1.42825	0.326083	2.30414	6	3.74842	0.49105	3.62825	2.05929	0	0	23.16
332	2017	0.020936	0.994763	0.932726	1.0187	1.42396	1.2904	22.31	0.191361	0.054451	8	13	0.925364	1.44383	0.334239	2.7198	6	3.79774	0.5173	3.71783	1.60538	0	0	20.11
332	2018	0.003054	1.16061	0.809369	1.4155	1.53193	1.28398	22.33	0.284143	0.07442	9	14	0.92957	1.48264	0.33179	3.00208	6	3.83783	0.512699	3.67772	1.43196	0	0	20.55
332	2019	0.018608	1.17651	0.849627	1.1788	1.88696	1.3659	22.45	0.340328	0.092789	9	15	0.928563	1.55205	0.319942	3.23734	6	3.87778	0.514934	3.75778	1.58656	0	0	20.55
332	2020	0.002801	1.35329	0.839542	1.4747	3.2632	1.49053	22.46	0.305948	0.115302	9	16	0.923014	1.70433	0.317902	3.41219	6	3.91773	0.497449	3.79772	1.45501	0	0	21.12
332	2021	0.010647	1.17961	0.745206	1.8157	1.75253	1.32093	22.58	0.245927	0.095817	9	17	0.927352	1.68484	0.341813	3.72719	6	3.9563	0.513301	3.83633	1.45506	0	0	19.75
333	2016	0.017654	1.357	1.42262	1.8559	1.45128	1.52293	22.5	0.302335	0.005727	9	12	0.919427	1.42825	0.326083	2.30414	6	3.79737	0.49105	3.67665	1.93211	0	0	17.18
333	2017	0.052996	0.994763	0.932726	1.0187	1.42396	1.2904	22.56	0.364858	0.002961	9	13	0.925364	1.44383	0.334239	2.7198	6	3.83672	0.5173	3.71679	1.5349	0	0	17.18
333	2018	0.007404	1.16061	0.809369	1.4155	1.53193	1.28398	22.55	0.364823	0.00711	9	14	0.92957	1.48264	0.33179	3.00208	6	3.87684	0.512699	3.79343	1.54843	0	0	17.18
333	2019	0.140297	1.17651	0.849627	1.1788	1.88696	1.3659	22.68	0.433954	0.007577	9	15	0.928563	1.55205	0.319942	3.23734	6	3.91424	0.514934	3.83538	1.63023	0	0	17.18
333	2020	0.102452	1.35329	0.839542	1.4747	3.2632	1.49053	22.71	0.458421	0.000971	8	16	0.923014	1.70433	0.317902	3.41219	6	3.95339	0.497449	3.63739	2.004	0	0	12.88
333	2021	0.195813	1.17961	0.745206	1.8157	1.75253	1.32093	22.63	0.392086	0.103209	8	17	0.927352	1.68484	0.341813	3.72719	6	3.99542	0.513301	3.75422	1.83581	0	0	12.88
334	2016	0.037918	1.357	1.42262	1.8559	1.45128	1.52293	21.74	0.188393	0.037436	9	12	0.919427	1.42825	0.326083	2.30414	6	3.86018	0.49105	3.62005	1.79211	0	0	25.07
[truncated: 9,023 more rows]
